# Supplementary material for: Evidence for a Role for Interleukin-17, Th17 Cells and Iron Homeostasis in Protective Immunity against Tuberculosis in Cynomolgus Macaques
Source: PLoS One. 2014 Feb 4;9(2):e88149. doi: 10.1371/journal.pone.0088149 (PMC3913765; doi:10.1371/journal.pone.0088149)
Supplement: Table S1 — List of genes found to be differentially expressed in PPD-stimulated PBMCs isolated 6 weeks post- M. tuberculosis challenge in BCG-vaccinated cynomolgus macaques able to control infection (vaccinated controllers (n = 6)). (XLSX) [file pone.0088149.s001.xlsx]

## Sheet: Sheet1
Table S1.
Differentially expressed genes in PPD-stimulated PBMCs isolated at 6 weeks post-challenge in cynomolgus vaccinated controllers
(Post-challenge vs naive)
Agilent Probe ID	Gene Symbol	Gene Name	Fold Change from Naive	Corrected P-value
A_01_P019234	CXCL9	chemokine (C-X-C motif) ligand 9	33.8475	2.4637e-05
A_01_P017394	IL2	interleukin 2	16.0208	1.11427e-06
A_01_P005324	CXCL11	chemokine (C-X-C motif) ligand 11	11.2652	9.88982e-05
A_01_P000478	IFNG	interferon-gamma	11.1146	5.8067e-05
A_01_P010402	IL12B	interleukin 12B	10.9398	1.11427e-06
A_01_P011214	SNAI1	snail homolog 1	10.141	1.66451e-05
A_01_P012338	CCL20	chemokine (C-C motif) ligand 20	9.38729	2.69681e-06
A_01_P019444	OSM	oncostatin M	6.51827	0.00195274
A_01_P009768	TNFAIP6	tumor necrosis factor, alpha-induced protein 6	6.40514	8.39341e-05
A_01_P011873	IL17A	interleukin 17A	6.23101	1.35456e-05
A_01_P011313	HGF	hepatocyte growth factor	6.00391	2.82598e-05
A_01_P016456	LOC713160	DNA-binding protein inhibitor ID-1-like	5.99183	0.00309378
A_01_P001492	HGF	hepatocyte growth factor	5.84318	5.08996e-05
A_01_P009976	CTTN	cortactin	5.59347	0.00233614
A_01_P005090	CPXM1	carboxypeptidase X (M14 family), member 1	5.54781	2.20023e-05
A_01_P014389	ADM	adrenomedullin	5.514	7.75263e-05
A_01_P008884	IL1RN	interleukin 1 receptor antagonist	5.32872	1.22604e-05
A_01_P006812	APOBEC3A	apolipoprotein B mRNA editing enzyme, catalytic polypeptide-like 3A	5.26098	0.00186918
A_01_P000187	C2CD4A	C2 calcium-dependent domain containing 4A	5.2462	4.21578e-06
A_01_P000076	HGF	hepatocyte growth factor	5.20687	0.000299188
A_01_P007159	GJB2	gap junction protein, beta 2, 26kDa	5.14963	0.000725816
A_01_P012464	HGF	hepatocyte growth factor (hepapoietin A; scatter factor)	4.99976	0.000962062
A_01_P017561	IL22	interleukin 22	4.99084	0.000170867
A_01_P005357	CTTN	cortactin	4.87048	0.00534798
A_01_P003546	C2CD4A	C2 calcium-dependent domain containing 4A	4.80685	4.3191e-05
A_01_P006391	INHBA	inhibin, beta A	4.78572	5.76531e-05
A_01_P019515	LOC708678	interleukin-27 subunit alpha-like	4.69253	2.20023e-05
A_01_P019884	FIBP	fibroblast growth factor (acidic) intracellular binding protein	4.55498	7.60028e-05
A_01_P014195	IL23A	interleukin 23, alpha subunit p19	4.43808	2.65435e-05
A_01_P001228	PTGS2	prostaglandin-endoperoxide synthase 2	4.43023	2.61878e-05
A_01_P011939	CITED4	cbp/p300-interacting transactivator 4-like	4.40008	1.25882e-05
A_01_P006674	MFSD2A	major facilitator superfamily domain containing 2A	4.37999	2.82598e-05
A_01_P011253	PTX3	pentraxin 3, long	4.28162	0.000358914
A_01_P004043	IL21	interleukin 21	4.26246	4.53483e-05
A_01_P016735	SLC1A3	solute carrier family 1 (glial high affinity glutamate transporter), member 3	4.23911	0.000388608
A_01_P012021	CROC4	transcriptional activator of the c-fos promoter	4.13763	2.69681e-06
A_01_P007161	LOC705927	e3 ubiquitin-protein ligase LINCR-like	4.08504	0.000229673
A_01_P011451	LOC719501	t-cell antigen CD7-like.	4.08416	5.8067e-05
A_01_P005142	B3GNT5	UDP-GlcNAc:betaGal beta-1,3-N-acetylglucosaminyltransferase 5	4.08311	0.00186918
A_01_P007507	IGDCC3	immunoglobulin superfamily, DCC subclass, member 3	4.07297	2.4637e-05
A_01_P020109	DNMT3L	DNA (cytosine-5-)-methyltransferase 3-like	4.06266	0.00010566
A_01_P008181	RASD1	RAS, dexamethasone-induced 1	4.0613	0.000230529
A_01_P002504	CST3	cystatin C	4.03528	0.00255029
A_01_P017339	F3	coagulation factor III (thromboplastin, tissue factor)"	3.95765	9.88982e-05
A_01_P006184	MSR1	macrophage scavenger receptor 1	3.93553	0.000472435
A_01_P015977	APOL6	apolipoprotein L6-like	3.92418	0.000128103
A_01_P010790	LOC711776	succinate receptor 1-like	3.85682	0.000472435
A_01_P018791	S100P	S100 calcium binding protein P	3.78253	0.0028859
A_01_P016296	CXCL10	chemokine (C-X-C motif) ligand 10	3.75986	0.00355735
A_01_P002255	HES1	hairy and enhancer of split 1, (Drosophila)	3.64593	0.00225039
A_01_P015638	AREGB	amphiregulin B	3.624	0.00159961
A_01_P008065	CDKN2B	cyclin-dependent kinase inhibitor 2B (p15, inhibits CDK4)	3.62394	0.000277308
A_01_P003857	CMTM5	CKLF-like MARVEL transmembrane domain-containing protein 5-like	3.60625	0.00518803
A_01_P013192	ATF3	activating transcription factor 3	3.59432	0.000451025
A_01_P005127	IL1A	interleukin 1, alpha	3.57955	0.000144756
A_01_P013839	TREM1	triggering receptor expressed on myeloid cells 1	3.55892	0.000642126
A_01_P004760	LOC717581	g0/G1 switch regulatory protein 2-like	3.51257	2.53503e-05
A_01_P007058	FCGR1	high affinity immunoglobulin gamma Fc receptor I	3.50612	0.00142342
A_01_P013177	C1S	complement component 1, s subcomponent	3.4742	7.90442e-05
A_01_P006620	LOC715456	leukemia inhibitory factor-like	3.44587	2.21986e-05
A_01_P009151	GBP1	guanylate binding protein 1, interferon-inducible	3.43588	0.00010311
A_01_P019854	EDN1	endothelin 1	3.43305	0.000183629
A_01_P014505	GCKR	glucokinase (hexokinase 4) regulator	3.42636	2.20023e-05
A_01_P008690	LOC100426039	aquaporin-12-like	3.4243	0.00204976
A_01_P000840	C3	complement component 3	3.40969	0.000386491
A_01_P006940	TREML1	triggering receptor expressed on myeloid cells-like 1	3.40749	0.000503968
A_01_P017196	LOC719964	olfactory receptor 6N2-like	3.39033	0.00539677
A_01_P019759	LOC702789	phorbol-12-myristate-13-acetate-induced protein 1-like	3.3778	0.000962062
A_01_P001653	IL1R2	BLAST-Features in this part of subject sequence: interleukin 1 receptor, type II	3.36984	0.000477143
A_01_P006822	LOC100426062	amiloride-sensitive sodium channel subunit delta-like	3.35871	0.000277308
A_01_P001555	LOC699321	ataxin-3-like	3.29809	0.000933433
A_01_P003088	IL1F9	interleukin 36, gamma	3.27894	0.00102091
A_01_P014171	ATP6V0D2	ATPase, H+ transporting, lysosomal 38kDa, V0 subunit d2	3.27339	0.000834909
A_01_P015552	KCTD14	potassium channel tetramerisation domain containing 14	3.24402	0.000197977
A_01_P001114	PHLDA2	pleckstrin homology-like domain, family A, member 2	3.20964	0.00224383
A_01_P003117	PTGES	prostaglandin E synthase	3.20295	0.00343645
A_01_P016758	GPR84	G protein-coupled receptor 84	3.1899	7.60028e-05
A_01_P014585	GEM	GTP binding protein overexpressed in skeletal muscle	3.18938	0.000159745
A_01_P019516	TREM2	triggering receptor expressed on myeloid cells 2	3.17335	4.3191e-05
A_01_P018864	LOC702712	G-protein coupled receptor 109B-like	3.15126	0.00013965
A_01_P008126	SAMD4A	sterile alpha motif domain containing 4A	3.14816	0.000288056
A_01_P002605	GPRC5A	G protein-coupled receptor, family C, group 5, member A	3.13922	0.00189057
A_01_P011876	LOC702712	G-protein coupled receptor 109B-like	3.11962	0.00013965
A_01_P019556	LOC712754	regulator of G-protein signaling 1-like	3.08795	0.000150592
A_01_P001256	RORC	RAR-related orphan receptor C	3.08077	1.22604e-05
A_01_P008799	EREG	epiregulin	3.03332	0.000269439
A_01_P003337	NRP2	neuropilin 2	3.03254	8.30361e-05
A_01_P014469	DNASE1L3	deoxyribonuclease I-like 3	3.01022	0.00607426
A_01_P013686	SERPING1	serpin peptidase inhibitor, clade G (C1 inhibitor), member 1	2.99515	0.000635722
A_01_P009381	KLF10	Kruppel-like factor 10	2.9931	0.000320985
A_01_P015323	DNMT3L	DNA (cytosine-5-)-methyltransferase 3-like	2.97612	0.000353714
A_01_P005429	LOC714549	oxidative stress-induced growth inhibitor 1-like	2.9715	0.000183176
A_01_P012309	TLCD2	TLC domain containing 2	2.97009	0.0029035
A_01_P014420	PTGIR	prostaglandin I2 (prostacyclin) receptor (IP)	2.96882	0.000356038
A_01_P006926	FOS	FBJ murine osteosarcoma viral oncogene homolog	2.96233	0.00164625
A_01_P016695	GDF15	growth differentiation factor 15	2.95924	0.000131375
A_01_P012373	RAB20	RAB20, member RAS oncogene family	2.95819	0.00020933
A_01_P008507	SERPINB10	serpin peptidase inhibitor, clade B (ovalbumin), member 10	2.94398	0.00255029
A_01_P012055	GATA2	GATA binding protein 2	2.93654	0.000854068
A_01_P000688	GRASP	GRP1 (general receptor for phosphoinositides 1)-associated scaffold protein	2.92775	0.000188024
A_01_P009733	CD274	CD274 molecule	2.9236	0.000113912
A_01_P012392	BCL2A1	BCL2-related protein A1	2.92357	0.000516032
A_01_P005227	TGM2	transglutaminase 2 (C polypeptide, protein-glutamine-gamma-glutamyltransferase)	2.92221	0.00069314
A_01_P004643	DVL2	dishevelled, dsh homolog 2 (Drosophila)	2.91333	6.2228e-05
A_01_P005881	CST3	cystatin C	2.91194	0.00347851
A_01_P012806	LOC719220	myeloid cell nuclear differentiation antigen-like	2.90957	0.00757541
A_01_P016867	SERPINE1	serpin peptidase inhibitor, clade E (nexin, plasminogen activator inhibitor type 1), member 1	2.90342	0.00452166
A_01_P001556	LPCAT2	lysophosphatidylcholine acyltransferase 2	2.89556	0.00195274
A_01_P018040	GADD45G	growth arrest and DNA-damage-inducible, gamma	2.89544	0.000926375
A_01_P018118	CBLN2	cerebellin 2 precursor	2.89238	0.000353228
A_01_P010256	IL6	interleukin 6 (interferon, beta 2)	2.88256	0.00203828
A_01_P002830	LOC722189	retinoic acid receptor responder protein 3-like	2.8773	1.22604e-05
A_01_P006347	LOC702286	hypothetical LOC702286	2.86211	0.00566414
A_01_P008660	LOC694433	DEP domain-containing protein 7-like	2.85119	0.00525986
A_01_P018160	HBEGF	heparin-binding EGF-like growth factor	2.84979	0.00107034
A_01_P005420	KLF5	krueppel-like factor 5-like	2.84585	0.0088167
A_01_P007932	LOC722161	transient receptor potential cation channel subfamily M member 2-like	2.8427	0.000131375
A_01_P010276	CSF3	colony stimulating factor 3 (granulocyte)	2.81455	0.00278361
A_01_P004898	hIGFBP	insulin-like growth factor binding protein	2.80821	0.000176031
A_01_P009889	MCTP1	multiple C2 domains, transmembrane 1	2.8016	0.0014269
A_01_P015483	PDLIM7	PDZ and LIM domain 7 (enigma)	2.79921	0.000556425
A_01_P010555	EPHA2	EPH receptor A2	2.78916	0.000665211
A_01_P015641	GFPT2	glutamine-fructose-6-phosphate transaminase 2	2.78872	0.000512759
A_01_P016633	CSF2	colony stimulating factor 2 (granulocyte-macrophage)	2.78732	0.000980516
A_01_P013555	LOC717414	EMI domain-containing protein 1-like	2.77848	0.00258685
A_01_P016338	IL15RA	interleukin 15 receptor, alpha	2.77767	0.00539677
A_01_P000247	LOC719036	pleckstrin homology-like domain, family A, member 1	2.76461	0.00176929
A_01_P012699	CSF3	colony stimulating factor 3 (granulocyte)	2.75423	0.00261632
A_01_P016778	LOC708983	metallothionein-2-like	2.7533	0.00438629
A_01_P014287	CST2	cystatin SA	2.74256	0.00306719
A_01_P014301	ATP1B1	ATPase, Na+/K+ transporting, beta 1 polypeptide	2.72931	1.79775e-05
A_01_P010278	CAPS2	calcyphosin-2-like	2.72837	0.00582126
A_01_P012324	TNFSF14	tumor necrosis factor (ligand) superfamily, member 14	2.7054	0.00010566
A_01_P017317	SPHK1	Similar to Homo sapiens mRNA for sphingosine kinase 1	2.69986	7.60028e-05
A_01_P018503	RASL10A	RAS-like, family 10, member A	2.69939	0.00359044
A_01_P003686	RASL10A	RAS-like, family 10, member A	2.69625	0.00400122
A_01_P012780	NR4A2	nuclear receptor subfamily 4, group A, member 2	2.69312	0.00028953
A_01_P014271	UPP1	uridine phosphorylase 1	2.69294	0.00120122
A_01_P002099	EDN2	endothelin 2	2.69059	0.000570642
A_01_P013579	ANKRD22	ankyrin repeat domain 22	2.69029	0.00135263
A_01_P017071	FCGR2A	Fc fragment of IgG, low affinity IIa, receptor	2.68833	0.00100643
A_01_P017392	SLC2A1	solute carrier family 2 (facilitated glucose transporter), member 1	2.65787	8.39341e-05
A_01_P011858	MAFF	v-maf musculoaponeurotic fibrosarcoma oncogene homolog F (avian)	2.65543	9.70793e-05
A_01_P013452	LOC709905	metallothionein 1B	2.64509	0.00300917
A_01_P019082	SELE	selectin E	2.64432	0.00567869
A_01_P010465	OR4K13	olfactory receptor, family 4, subfamily K, member 13	2.64111	0.00316311
A_01_P009023	IGFBP7	insulin-like growth factor binding protein 7	2.64016	0.00207545
A_01_P001891	LOC710662	urokinase plasminogen activator surface receptor-like	2.63272	0.00098606
A_01_P008489	IDO1	indoleamine 2,3-dioxygenase 1	2.63068	0.00069314
A_01_P000255	TNF	tumor necrosis factor	2.62808	0.000232714
A_01_P004163	BMP1	bone morphogenetic protein 1	2.61241	0.00026111
A_01_P012954	LGR6	leucine-rich repeat-containing G-protein coupled receptor 6-like	2.59407	0.00959015
A_01_P011952	FGFR3	fibroblast growth factor receptor 3	2.59404	5.76531e-05
A_01_P009756	TNFSF15	tumor necrosis factor (ligand) superfamily, member 15	2.59396	0.000386491
A_01_P017811	CKB	creatine kinase, brain	2.58628	0.00366529
A_01_P007778	CD93	CD93 molecule	2.57761	0.00114504
A_01_P002866	GPX3	glutathione peroxidase 3 (plasma)	2.56406	0.00444053
A_01_P014192	GBP6	guanylate binding protein family, member 6	2.55721	4.3191e-05
A_01_P004051	CCRN4L	CCR4 carbon catabolite repression 4-like (S. cerevisiae)	2.54828	0.000199506
A_01_P012198	CYP1A1	cytochrome P450, family 1, subfamily A, polypeptide 1	2.53425	0.00268631
A_01_P007331	ITGA2B	integrin, alpha 2b	2.53216	0.00475703
A_01_P001499	MEFV	Mediterranean fever	2.52309	0.00782945
A_01_P019015	LOC710142	zinc transporter ZIP8-like	2.51823	0.000304622
A_01_P002535	LOC704116	myeloid leukemia factor 1-like	2.5132	0.00130577
A_01_P005073	LOC710796	frizzled-5-like	2.50889	0.000185776
A_01_P013592	CISH	cytokine inducible SH2-containing protein	2.50832	0.000131375
A_01_P008704	LOC705659	protein FAM43B-like	2.50192	0.00284397
A_01_P011491	SLC2A5	solute carrier family 2 (facilitated glucose/fructose transporter), member 5	2.49729	1.40909e-05
A_01_P010253	EMP1	epithelial membrane protein 1	2.49239	0.00291154
A_01_P001313	ARRDC4	arrestin domain containing 4	2.48982	0.000265246
A_01_P015672	FGFBP2	fibroblast growth factor binding protein 2	2.48876	0.00130577
A_01_P008848	LOC700588	tumor necrosis factor ligand superfamily member 9-like	2.48473	0.000472435
A_01_P012495	ACTN4	actinin, alpha 4	2.47509	0.000620027
A_01_P012429	LOC697324	cyclin-dependent kinases regulatory subunit 2-like	2.46754	0.00636307
A_01_P003944	PTPLA	protein tyrosine phosphatase-like (proline instead of catalytic arginine), member A	2.46257	0.00117309
A_01_P008405	AMBP	protein AMBP-like	2.45499	0.00796969
A_01_P018096	MMP10	matrix metallopeptidase 10 (stromelysin 2)	2.45463	0.00322578
A_01_P015817	LILRB3	leukocyte immunoglobulin-like receptor, subfamily B (with TM and ITIM domains), member 3	2.44223	0.000833093
A_01_P009766	RORA	RAR-related orphan receptor A	2.44197	0.00214238
A_01_P019045	DUSP4	dual specificity phosphatase 4	2.4416	0.00190182
A_01_P019557	SGK1	serum/glucocorticoid regulated kinase 1	2.43685	0.00672194
A_01_P014692	PLK3	polo-like kinase 3	2.43017	1.22604e-05
A_01_P014037	GADD45B	growth arrest and DNA-damage-inducible, beta	2.43015	2.20023e-05
A_01_P007186	RHOU	ras homolog gene family, member U	2.42364	0.000378191
A_01_P006766	RAB32	RAB32, member RAS oncogene family	2.41603	0.00189652
A_01_P008593	LOC714631	erythroid transcription factor-like	2.41561	0.00750201
A_01_P010455	LILRB5	leukocyte immunoglobulin-like receptor, subfamily B (with TM and ITIM domains), member 5	2.41392	0.00195274
A_01_P005341	FAM26F	family with sequence similarity 26, member F	2.41265	0.00104396
A_01_P014024	LOC717354	myosin light chain 4-like	2.41104	0.00496755
A_01_P008030	ERRFI1	ERBB receptor feedback inhibitor 1	2.41026	0.00173419
A_01_P002477	RXFP2	relaxin/insulin-like family peptide receptor 2.	2.40903	0.00419385
A_01_P008186	CDHR1	cadherin-related family member 1	2.40816	0.00107098
A_01_P013680	LOC703972	amiloride-sensitive cation channel 4-like	2.40658	0.00334062
A_01_P008422	TSGA13	testis specific, 13	2.40064	0.00123431
A_01_P017934	KLF4	Kruppel-like factor 4 (gut)	2.39714	0.000667965
A_01_P018113	ZBED2	zinc finger, BED-type containing 2	2.39559	0.0064021
A_01_P002501	LOC706574	oligodendrocyte transcription factor 1-like	2.3911	0.00107201
A_01_P002038	GP9	glycoprotein IX (platelet)	2.39033	0.00406564
A_01_P008566	AQP3	aquaporin 3 (Gill blood group)	2.3903	0.00693227
A_01_P005317	FAM26F	family with sequence similarity 26, member F	2.38748	0.00124462
A_01_P000571	OR1K1	olfactory receptor, family 1, subfamily K, member 1	2.38679	0.00304459
A_01_P016142	TPMT	thiopurine S-methyltransferase	2.3827	0.00289963
A_01_P017400	SLC2A6	solute carrier family 2 (facilitated glucose transporter), member 6	2.37348	3.43389e-05
A_01_P010458	ATP1B1	ATPase, Na+/K+ transporting, beta 1 polypeptide	2.37217	0.00026769
A_01_P016703	RHOB	ras homolog gene family, member B	2.37137	0.00355411
A_01_P014341	ETV7	ets variant 7	2.36863	0.000261331
A_01_P001060	HES4	hairy and enhancer of split 4 (Drosophila)	2.36742	0.00208427
A_01_P006066	AMPD3	adenosine monophosphate deaminase 3	2.36468	2.82598e-05
A_01_P003515	TNIP3	TNFAIP3 interacting protein 3	2.36138	0.000452746
A_01_P015046	LOC722817	interleukin-11-like	2.36001	0.00117775
A_01_P011600	CLIC2	chloride intracellular channel 2	2.3595	0.000196764
A_01_P003187	RRAD	Ras-related associated with diabetes	2.35765	0.00319583
A_01_P011306	GLUL	glutamate-ammonia ligase	2.35446	0.00969967
A_01_P014123	TXNIP	thioredoxin interacting protein	2.34322	0.000926375
A_01_P003520	SIK1	serine/threonine-protein kinase SIK1-like	2.33653	0.000188024
A_01_P018687	ETS2	v-ets erythroblastosis virus E26 oncogene homolog 2 (avian)	2.33275	0.000472435
A_01_P014388	LOC698194	germ cell-specific gene 1 protein-like	2.32865	0.00240077
A_01_P014906	LOC709651	olfactory receptor 10G9-like	2.32703	0.00500633
A_01_P006937	RIPK4	receptor-interacting serine-threonine kinase 4	2.32391	0.00027676
A_01_P010246	UBD	ubiquitin D	2.31995	0.000269439
A_01_P014877	LOC719036	pleckstrin homology-like domain family A member 1-like	2.31321	0.000974561
A_01_P010726	LOC720054	hypothetical LOC720054	2.31101	3.88202e-05
A_01_P012110	MMP1	matrix metallopeptidase 1 (interstitial collagenase)	2.31015	0.00306719
A_01_P017101	IL10	interleukin 10	2.30742	0.00652665
A_01_P004111	LOC574097	Mn-superoxide dismutase	2.30506	0.000834909
A_01_P011185	LOC713440	normal mucosa of esophagus-specific gene 1 protein-like	2.30272	0.00157507
A_01_P007578	ANGPT1	angiopoietin 1	2.30183	0.00744341
A_01_P012635	LOC712617	regulator of G-protein signaling 2-like	2.29478	0.000104539
A_01_P017104	TGFB1I1	transforming growth factor beta 1 induced transcript 1	2.29033	0.00795796
A_01_P001462	ANKHD1	ANKHD1 ankyrin repeat and KH domain containing 1	2.28892	0.00985757
A_01_P012545	CNKSR3	CNKSR family member 3	2.28801	0.00013965
A_01_P015518	DUSP10	dual specificity phosphatase 10	2.28521	0.00258685
A_01_P011996	HUS1	HUS1 checkpoint homolog (S. pombe)	2.28284	0.000613602
A_01_P014844	SIGLEC11	sialic acid binding Ig-like lectin 11	2.27879	0.00268631
A_01_P006806	GADD45A	growth arrest and DNA-damage-inducible, alpha	2.2781	0.00309378
A_01_P003753	RNF123	acylamino-acid-releasing enzyme (ring finger protein 123)	2.27645	0.000218164
A_01_P015676	TP53INP2	tumor protein p53 inducible nuclear protein 2	2.26727	5.87628e-05
A_01_P015725	SH3D19	SH3 domain containing 19	2.26713	0.00693227
A_01_P002897	HAVCR1	hepatitis A virus cellular receptor 1	2.26454	0.00421718
A_01_P018389	RIT1	Ras-like without CAAX 1	2.26232	0.00125245
A_01_P005662	SLC2A3	solute carrier family 2 (facilitated glucose transporter), member 3	2.26186	4.12936e-05
A_01_P014117	ICAM1	intercellular adhesion molecule 1	2.26157	8.30361e-05
A_01_P006832	LOC718985	pleckstrin homology domain-containing family B member 2-like	2.25809	0.000321654
A_01_P003455	ZIC2	Zic family member 2	2.25475	0.00780499
A_01_P001007	DKK3	dickkopf homolog 3 (Xenopus laevis)	2.25161	0.00560133
A_01_P016334	IL26	interleukin 26	2.25159	0.00225655
A_01_P003754	EFHC1	EF-hand domain (C-terminal) containing 1	2.24189	0.00707513
A_01_P011177	EGFR	epidermal growth factor receptor	2.24171	0.00692258
A_01_P009001	GPC4	glypican 4	2.24053	0.0011578
A_01_P014587	NR4A3	nuclear receptor subfamily 4, group A, member 3	2.23734	2.4637e-05
A_01_P016478	LOC697801	uncharacterized protein C10orf58-like	2.23727	0.00172228
A_01_P016554	DLL4	delta-like 4 (Drosophila)	2.23707	0.00696767
A_01_P015313	DDX3X	DEAD (Asp-Glu-Ala-Asp) box polypeptide 3, X-linked	2.23562	0.000664962
A_01_P013565	LOC721218	yjeF N-terminal domain-containing protein 3-like	2.23493	0.00940424
A_01_P012372	LOC717288	early activation antigen CD69-like	2.23424	0.0059673
A_01_P007482	DUSP1	dual specificity phosphatase 1	2.23116	0.000565169
A_01_P006278	SLC4A10	solute carrier family 4, sodium bicarbonate transporter, member 10	2.23113	0.00180273
A_01_P001621	CDA	cytidine deaminase	2.22637	0.0032546
A_01_P019899	LONRF3	LON peptidase N-terminal domain and ring finger 3	2.22079	0.00137283
A_01_P003905	ABHD5	abhydrolase domain containing 5	2.22076	0.00282861
A_01_P012895	LOC716298	c-type lectin domain family 4 member D-like	2.21794	0.00134074
A_01_P014941	LAMP2	lysosomal-associated membrane protein 2	2.2178	0.00240077
A_01_P016594	LOC722753	hypothetical	2.21155	0.00322888
A_01_P003495	ABCF2	ATP-binding cassette, sub-family F (GCN20), member 2	2.21134	0.00858797
A_01_P004337	SLC7A4	solute carrier family 7 (orphan transporter), member 4	2.20439	0.00566414
A_01_P015784	FPR2	formyl peptide receptor 2	2.19898	0.00696767
A_01_P000979	SOCS1	suppressor of cytokine signaling 1	2.1936	0.000358914
A_01_P005575	SAMD8	sterile alpha motif domain containing 8	2.18991	0.00690941
A_01_P009419	AXL	hypothetical LOC706123	2.18552	0.00352415
A_01_P004740	IDO2	indoleamine 2,3-dioxygenase 2	2.18381	0.00138818
A_01_P000294	CFB	complement factor B	2.18018	0.00311026
A_01_P004730	TXN	thioredoxin	2.17691	0.000673159
A_01_P011831	NOMO1	NODAL modulator 1	2.17258	0.00930256
A_01_P011476	CXCL2	chemokine (C-X-C motif) ligand 2	2.16896	0.00240752
A_01_P005895	LOC721015	inward rectifier potassium channel 4-like	2.16895	0.000962062
A_01_P019659	GAD1	glutamate decarboxylase 1 (brain, 67kDa)	2.168	0.00305163
A_01_P005542	F8A1	coagulation factor VIII-associated 1	2.16721	0.00355735
A_01_P000743	JAG1	jagged 1	2.16493	0.00550426
A_01_P005141	LOC716650	tumor necrosis factor receptor superfamily member 10B-like	2.16311	0.000620027
A_01_P011707	FFAR2	free fatty acid receptor 2	2.16285	0.000229059
A_01_P002135	VEGFA	vascular endothelial growth factor A	2.1608	0.00833295
A_01_P004641	LOC700270	chymotrypsin-C-like	2.15777	0.00156312
A_01_P012048	SLCO4A1	solute carrier organic anion transporter family, member 4A1	2.1536	0.00027676
A_01_P004084	LOC718761	spermine oxidase-like	2.15008	0.00206481
A_01_P004767	ZMYND15	zinc finger, MYND-type containing 15	2.14986	0.00831215
A_01_P006410	ZMYM5	zinc finger, MYM-type 5	2.14857	0.00782945
A_01_P005645	LTC4S	leukotriene C4 synthase	2.14641	0.0044868
A_01_P014771	CCNA1	cyclin A1	2.14515	0.00974838
A_01_P002095	DLK1	delta-like 1 homolog (Drosophila)	2.14463	0.00263225
A_01_P003442	HAS1	hyaluronan synthase 1	2.13933	0.001816
A_01_P013746	OR5K1	olfactory receptor, family 5, subfamily K, member 1	2.13874	0.00202201
A_01_P010538	TNFRSF4	tumor necrosis factor receptor superfamily, member 4	2.13179	1.76009e-05
A_01_P004219	ARHGEF10L	Rho guanine nucleotide exchange factor (GEF) 10-like	2.1313	0.00137915
A_01_P001956	SOCS2	suppressor of cytokine signaling 2	2.13076	0.000299188
A_01_P009408	LOC719051	homeobox protein goosecoid-2-like	2.12838	0.00796969
A_01_P008276	OASL	2'-5'-oligoadenylate synthetase-like	2.12836	0.00893567
A_01_P015893	CLEC4A	C-type lectin domain family 4, member A	2.12477	0.00383972
A_01_P002756	LOC700579	interleukin-1 family member 7-like	2.12149	0.000320985
A_01_P001977	RTN3	reticulon 3	2.11982	0.001719
A_01_P011701	OGFRL1	opioid growth factor receptor-like 1	2.1191	0.00566414
A_01_P013346	LOC708703	mps one binder kinase activator-like 2C-like	2.11893	0.000761863
A_01_P012028	MPZL3	myelin protein zero-like 3	2.11436	0.00943092
A_01_P016283	DYRK3	dual-specificity tyrosine-(Y)-phosphorylation regulated kinase 3	2.11078	0.00192485
A_01_P003918	PTH1R	parathyroid hormone 1 receptor	2.10859	0.00400122
A_01_P003430	LOC100430777	cholecystokinin-like	2.10799	0.00178593
A_01_P005683	ERBB2	v-erb-b2 erythroblastic leukemia viral oncogene homolog 2, neuro/glioblastoma derived oncogene homolog	2.10487	0.00147915
A_01_P018412	NUCKS1	nuclear casein kinase and cyclin-dependent kinase substrate 1	2.10406	0.000131375
A_01_P006790	C16orf59	chromosome 16 open reading frame 59	2.10182	7.44017e-05
A_01_P018928	FOXR1	forkhead box R1	2.09372	0.000472435
A_01_P004827	LOC100428619	MARCKS-related protein-like	2.08733	0.00861596
A_01_P002828	LTC4S	leukotriene C4 synthase	2.08695	0.00560753
A_01_P019580	LOC709566	hypothetical LOC709566	2.08551	0.00828756
A_01_P008235	LOC693629	stAR-related lipid transfer protein 8-like	2.08315	0.00959015
A_01_P016870	SOD2	superoxide dismutase 2, mitochondrial	2.08146	0.00239413
A_01_P010388	LOC719660	c3 and PZP-like alpha-2-macroglobulin domain-containing protein 8-like	2.07956	0.0088167
A_01_P000512	SMCR8	Smith-Magenis syndrome chromosome region, candidate 8	2.07936	0.000233045
A_01_P006827	TRIM36	tripartite motif containing 36	2.0791	0.000156141
A_01_P013324	LOC701917	uncharacterized protein C13orf27-like	2.0766	0.00123431
A_01_P019330	KLHL11	kelch-like 11 (Drosophila)	2.07542	0.007658
A_01_P007248	SERTAD1	SERTA domain containing 1	2.07175	0.00500633
A_01_P006160	GBP7	guanylate binding protein 7	2.07058	0.00986912
A_01_P016243	AIRE	autoimmune regulator	2.0656	0.00239081
A_01_P014919	CCL4L1	C-C motif chemokine 4-like	2.06518	0.00974838
A_01_P007093	CCDC81	coiled-coil domain containing 81	2.05907	0.00985757
A_01_P002300	LOC710161	rho-related GTP-binding protein Rho6-like	2.05901	0.00469261
A_01_P001014	LOC709543	uncharacterized protein C20orf144-like	2.05318	0.00839695
A_01_P013426	LOC706691	ATP synthase, H+ transporting, mitochondrial Fo complex, subunit C3 (subunit 9)-like	2.03456	0.00664391
A_01_P016672	MAFB	v-maf musculoaponeurotic fibrosarcoma oncogene homolog B	2.03328	0.00202634
A_01_P016483	GPR32	G protein-coupled receptor 32	2.02897	0.000330304
A_01_P011204	LOC703973	peptidyl-prolyl cis-trans isomerase FKBP1B-like	2.02387	0.00748112
A_01_P000611	VMP1	vacuole membrane protein 1	2.02337	0.00787216
A_01_P012981	KLK15	kallikrein-related peptidase 15	2.02154	0.0014926
A_01_P010642	PIM3	pim-3 oncogene	2.01926	0.000943846
A_01_P016754	DCST1	DC-STAMP domain containing 1	2.01828	0.00820028
A_01_P005456	TFPI	TFPI tissue factor pathway inhibitor (lipoprotein-associated coagulation inhibitor)	2.01799	0.00123431
A_01_P019958	LOC703973	peptidyl-prolyl cis-trans isomerase FKBP1B-like	2.01701	0.00759364
A_01_P012033	LOC717477	EH domain-containing protein 2-like	2.00644	0.00351017
A_01_P006456	IGSF22	immunoglobulin superfamily, member 22	2.00485	0.00904915
A_01_P008867	MFAP2	microfibrillar-associated protein 2	2.00362	0.0027877
A_01_P014895	LOC716452	transcription factor AP-1-like	2.00108	0.00218086
A_01_P009334	LOC719749	trem-like transcript 2 protein-like	2.00077	5.08868e-05
A_01_P003435	ACAP2	ArfGAP with coiled-coil, ankyrin repeat and PH domains 2	-2.00618	0.00400122
A_01_P007068	LOC709083	protein AF-10-like	-2.00664	0.000277977
A_01_P001112	FAIM3	Fas apoptotic inhibitory molecule 3	-2.0078	1.2859e-05
A_01_P002009	FARS2	phenylalanyl-tRNA synthetase 2, mitochondrial	-2.00907	0.00978848
A_01_P012805	BANK1	B-cell scaffold protein with ankyrin repeats 1	-2.00969	0.000330593
A_01_P006576	KCNJ1	potassium inwardly-rectifying channel, subfamily J, member 1	-2.01305	0.000306519
A_01_P018531	RCBTB2	regulator of chromosome condensation (RCC1) and BTB (POZ) domain 2	-2.01369	2.82598e-05
A_01_P007108	LOC715354	protein FAM65B-like	-2.01467	0.00830401
A_01_P018523	LOC718310	zinc finger protein 30-like	-2.01644	0.00204209
A_01_P004018	SLC15A2	solute carrier family 15 (H+/peptide transporter), member 2	-2.01883	0.000340486
A_01_P009780	RAB40AL	RAB40A, member RAS oncogene family-like	-2.02044	0.00622487
A_01_P017792	NF1	neurofibromin 1	-2.02339	0.00690201
A_01_P019700	C5	complement component 5	-2.02348	0.000640665
A_01_P008638	PRSS2	protease, serine, 2 (trypsin 2)	-2.02408	0.00465852
A_01_P000129	LOC715577	Kv channel-interacting protein 4-like	-2.02413	0.00757541
A_01_P002478	PHF17	PHD finger protein 17	-2.02645	0.000329752
A_01_P016552	LOC710992	protein FAM193A-like	-2.02849	0.00900687
A_01_P011002	DISP1	dispatched homolog 1 (Drosophila)	-2.02864	0.00302369
A_01_P011213	ARHGAP10	Rho GTPase activating protein 10	-2.02958	0.00744341
A_01_P000887	TBL1Y	transducin (beta)-like 1, Y-linked	-2.03064	0.00407793
A_01_P004879	LANCL1	LanC lantibiotic synthetase component C-like 1 (bacterial)	-2.03093	0.00243855
A_01_P007450	SYTL2	synaptotagmin-like 2	-2.03211	0.00206481
A_01_P003274	IKZF1	DNA-binding protein Ikaros-like	-2.03219	0.00693227
A_01_P017614	LOC710882	FAM73A-like	-2.0334	0.0072773
A_01_P019661	INVS	inversin	-2.03468	0.00974838
A_01_P002000	TNFAIP8L3	tumor necrosis factor, alpha-induced protein 8-like 3	-2.03643	0.00017359
A_01_P018482	ZFP3	zinc finger protein 3 homolog (mouse)	-2.03865	0.00636307
A_01_P007288	ZNF792	zinc finger protein 792	-2.03982	0.000779651
A_01_P012432	TLE1	transducin-like enhancer of split 1 (E(sp1) homolog, Drosophila)	-2.04112	0.00204976
A_01_P013733	TUBGCP5	tubulin, gamma complex associated protein 5	-2.04386	0.00351877
A_01_P008558	CD84	CD84 molecule	-2.04579	0.00218244
A_01_P000553	LOC717778	probable histone-lysine N-methyltransferase ASH1L-like	-2.04643	0.00759464
A_01_P009900	PPEF1	protein phosphatase, EF-hand calcium binding domain 1	-2.04873	0.00506022
A_01_P002055	GNG7	guanine nucleotide binding protein (G protein), gamma 7	-2.04883	0.00756438
A_01_P013698	SMAD3	SMAD family member 3	-2.05002	0.00998804
A_01_P018674	FCMD	fukutin	-2.05176	0.00542725
A_01_P011611	ATP7A	ATPase, Cu++ transporting, alpha polypeptide	-2.05324	0.00588711
A_01_P019008	TBL1Y	transducin (beta)-like 1, Y-linked	-2.05423	0.00563421
A_01_P010762	MYO1E	myosin IE	-2.05509	0.00965903
A_01_P013191	LOC100423976	mitochondrial import receptor subunit TOM5 homolog	-2.05596	0.000353113
A_01_P011015	LOC706982	ran-binding protein 9-like	-2.05682	0.00575595
A_01_P004731	PTER	phosphotriesterase related	-2.05986	0.00149547
A_01_P001553	PNPLA4	patatin-like phospholipase domain containing 4	-2.06021	0.00188663
A_01_P003555	SEL1L3	sel-1 suppressor of lin-12-like 3 (C. elegans)	-2.06023	0.000183629
A_01_P012217	LOC694910	ubiquitin-conjugating enzyme E2C-binding protein-like	-2.06744	0.00228185
A_01_P015487	LMLN	leishmanolysin-like (metallopeptidase M8 family)	-2.06797	0.00195274
A_01_P011346	CUL3	cullin 3	-2.07036	0.00938142
A_01_P002731	USP34	ubiquitin specific peptidase 34	-2.07042	0.00238866
A_01_P008682	COL4A5	collagen, type IV, alpha 5	-2.07181	0.00016019
A_01_P014514	SP140	SP140 nuclear body protein	-2.0737	0.000138587
A_01_P003839	C2CD2	C2 calcium-dependent domain containing 2	-2.08021	0.00972451
A_01_P003750	DPY19L1	dpy-19-like 1 (C. elegans)	-2.08148	0.00255187
A_01_P001965	DZIP3	e3 ubiquitin-protein ligase DZIP3-like	-2.08213	0.00525986
A_01_P003537	ADRBK2	adrenergic, beta, receptor kinase 2	-2.08507	0.00744341
A_01_P010995	SSPN	sarcospan (Kras oncogene-associated gene)	-2.08526	3.07413e-05
A_01_P000529	ART5	ADP-ribosyltransferase 5	-2.0879	0.00169448
A_01_P003348	LARP4B	La ribonucleoprotein domain family, member 4B	-2.08811	0.00869324
A_01_P012173	THAP6	THAP domain containing 6	-2.08982	0.00145996
A_01_P017895	UNC13B	unc-13 homolog B (C. elegans)	-2.0914	0.00285808
A_01_P018608	SLC6A16	solute carrier family 6, member 16	-2.09338	0.000320985
A_01_P010996	IQGAP2	ras GTPase-activating-like protein IQGAP2-like	-2.09405	0.00134074
A_01_P010284	MEF2C	myocyte enhancer factor 2C	-2.09613	4.3191e-05
A_01_P010051	FANCD2	fanconi anemia, complementation group D2 (FANCD2)	-2.09717	0.000299188
A_01_P009809	WDR33	WD repeat domain 33	-2.09735	0.00974981
A_01_P016985	LOC718651	microtubule-actin cross-linking factor 1, isoform 4-like	-2.0994	0.00759329
A_01_P009685	LOC697965	transmembrane serine protease 8-like	-2.10275	0.00563421
A_01_P004936	ZNF691	zinc finger protein 691	-2.10501	0.00104293
A_01_P019933	ZNF19	zinc finger protein 19	-2.10629	0.00424502
A_01_P003698	LOC706290	tectonin beta-propeller repeat-containing protein 1-like	-2.10663	0.00683237
A_01_P007850	ERGIC1	endoplasmic reticulum-golgi intermediate compartment 1	-2.10684	0.00857954
A_01_P009449	PPARA	peroxisome proliferator-activated receptor alpha	-2.10861	0.00500633
A_01_P015692	ZNF546	zinc finger protein 546	-2.10964	0.00266737
A_01_P007076	RNF150	ring finger protein 150	-2.10984	0.0019548
A_01_P019290	CD96	CD96 molecule	-2.1118	0.00693227
A_01_P000128	LOC715577	Kv channel-interacting protein 4-like	-2.11214	0.00927246
A_01_P017745	ARMC8	armadillo repeat containing 8	-2.11312	0.00301555
A_01_P009288	LOC100430953	zinc finger protein 845-like	-2.11391	0.000472435
A_01_P012451	LOC723748	involucrin-like	-2.11405	0.00439669
A_01_P017232	ACER3	alkaline ceramidase 3	-2.11577	0.00262659
A_01_P004179	PDZD7	PDZ domain containing 7	-2.11945	0.0065811
A_01_P019202	LOC712792	growth/differentiation factor 9-like	-2.12132	0.00250347
A_01_P008493	CEP44	centrosomal protein 44kDa	-2.12255	0.000854068
A_01_P011905	SLC9A9	solute carrier family 9 (sodium/hydrogen exchanger), member 9	-2.12487	0.000763227
A_01_P008052	MKLN1	muskelin 1, intracellular mediator containing kelch motifs	-2.12713	0.00959015
A_01_P015810	LOC701067	AP2-associated protein kinase 1-like	-2.12988	0.00494651
A_01_P002548	LOC698515	rhotekin-2-like	-2.132	0.00652665
A_01_P011448	SMAD5	SMAD family member 5	-2.13436	0.00792472
A_01_P002580	ABCB1	ABCB1 ATP-binding cassette, sub-family B (MDR/TAP), member 1	-2.13662	0.00309161
A_01_P019808	SYK	spleen tyrosine kinase	-2.13717	0.00323604
A_01_P005085	LOC714408	AF4/FMR2 family member 3-like	-2.13787	0.000299188
A_01_P010079	MAPKAP1	mitogen-activated protein kinase associated protein 1	-2.13811	0.00594911
A_01_P008977	TDRD6	tudor domain containing 6	-2.14237	0.00868789
A_01_P005084	AGA	aspartylglucosaminidase	-2.14436	0.00699236
A_01_P019881	LOC715993	lipid phosphate phosphohydrolase 3-like	-2.14642	0.00204209
A_01_P007921	GPR52	G protein-coupled receptor 52	-2.15045	0.00461712
A_01_P020165	ZNF382	zinc finger protein 382	-2.15148	0.00985757
A_01_P018920	SLC23A1	solute carrier family 23 (nucleobase transporters), member 1	-2.15317	7.38046e-05
A_01_P006409	GABRA5	gamma-aminobutyric acid (GABA) A receptor, alpha 5	-2.15378	0.0086087
A_01_P019566	ZFYVE9	zinc finger, FYVE domain containing 9	-2.15663	0.0014269
A_01_P018431	LOC712498	BEN domain-containing protein 6-like	-2.15682	0.00985757
A_01_P002426	CHRNA10	cholinergic receptor, nicotinic, alpha 10	-2.15741	0.00239081
A_01_P008943	SLC24A1	solute carrier family 24 (sodium/potassium/calcium exchanger), member 1	-2.16083	0.000159745
A_01_P019455	TCL1B	T-cell leukemia/lymphoma 1B	-2.16507	0.00414209
A_01_P018438	TRIT1	tRNA isopentenyltransferase 1	-2.16896	0.00250347
A_01_P015454	LOC712238	zinc finger and BTB domain-containing protein 20-like	-2.16919	0.00114589
A_01_P015395	LOC714528	zinc finger protein 683-like	-2.1757	2.86557e-05
A_01_P007080	TMEM45A	transmembrane protein 45A	-2.17968	0.00429283
A_01_P012962	H2AFY	H2A histone family, member Y	-2.18196	0.005247
A_01_P019608	LOC717748	low-density lipoprotein receptor class A domain-containing protein 3-like	-2.18388	0.000229673
A_01_P010851	LOC714238	metal transporter CNNM2-like	-2.18878	0.00103173
A_01_P001872	ZNF485	zinc finger protein 485	-2.19279	0.00183172
A_01_P002858	ATXN7L1	ataxin-7-like protein 1-like	-2.19562	0.00672194
A_01_P003392	PHGDH	phosphoglycerate dehydrogenase	-2.19573	0.000901065
A_01_P013263	SENP5	SUMO1/sentrin specific peptidase 5	-2.19599	0.00301555
A_01_P010194	PRIM2	primase, DNA, polypeptide 2 (58kDa)	-2.20112	0.00912885
A_01_P017178	LRRK1	leucine-rich repeat kinase 1	-2.20445	0.00114504
A_01_P008499	NEDD4L	neural precursor cell expressed, developmentally down-regulated 4-like	-2.20656	0.00359272
A_01_P004790	NAPEPLD	N-acyl phosphatidylethanolamine phospholipase D	-2.20759	0.0042475
A_01_P003722	LOC707785	uncharacterized protein KIAA1109-like	-2.20771	0.0084884
A_01_P004049	PDE7B	phosphodiesterase 7B	-2.2096	0.00266118
A_01_P003196	SLC10A7	solute carrier family 10, member 7	-2.21347	0.00740006
A_01_P011663	SRCRB4D	scavenger receptor cysteine rich domain containing, group B 4D	-2.21384	0.00143722
A_01_P018931	ZMYND17	zinc finger, MYND-type containing 17	-2.21511	0.00747509
A_01_P005538	ERLIN2	erlin-2-like	-2.22065	0.000435807
A_01_P012798	SDR42E1	short chain dehydrogenase/reductase family 42E, member 1	-2.22274	0.0088167
A_01_P019875	LOC701728	periphilin-1-like	-2.22512	0.00204398
A_01_P006404	MSI2	musashi homolog 2 (Drosophila)	-2.22926	0.00488076
A_01_P011231	LASS6	ceramide synthase 6	-2.23026	0.00759995
A_01_P015993	HOMER2	homer homolog 2 (Drosophila)	-2.23803	0.000358914
A_01_P006163	PTGDR	prostaglandin D2 receptor (DP)	-2.23968	0.00787204
A_01_P005269	ZNF512	zinc finger protein 512	-2.2424	0.00158003
A_01_P014716	SLC39A11	solute carrier family 39 (metal ion transporter), member 11	-2.24383	0.00505289
A_01_P001974	ADAM32	ADAM metallopeptidase domain 32	-2.24493	0.00594911
A_01_P007410	CATSPER2	cation channel, sperm associated 2	-2.2457	0.00388769
A_01_P009964	TLR9	toll-like receptor 9	-2.24576	0.000299188
A_01_P002748	ZBTB44	zinc finger and BTB domain containing 44	-2.25146	0.0027877
A_01_P000205	TBL1XR1	transducin (beta)-like 1 X-linked receptor 1	-2.25176	0.00751422
A_01_P003443	MTMR2	myotubularin related protein 2	-2.25182	0.00027097
A_01_P017866	MNT	max-binding protein MNT-like	-2.25206	0.00927246
A_01_P015900	MS4A7	membrane-spanning 4-domains, subfamily A, member 7	-2.25286	0.00353521
A_01_P010374	COL4A4	collagen, type IV, alpha 4	-2.25409	0.00527948
A_01_P000993	LOC717901	mitochondrial Rho GTPase 1-like	-2.25773	0.00452166
A_01_P017603	KIAA0182	KIAA0182	-2.262	0.00946606
A_01_P010267	PRKCH	protein kinase C, eta	-2.26544	0.00846639
A_01_P009904	RSRC1	arginine/serine-rich coiled-coil 1	-2.27255	0.00974755
A_01_P004325	PNOC	prepronociceptin	-2.2747	0.00027676
A_01_P017903	KCNE2	potassium voltage-gated channel, Isk-related family, member 2	-2.27723	0.00496755
A_01_P002110	SIRT5	sirtuin 5	-2.27985	0.00874542
A_01_P018893	BMPR2	bone morphogenetic protein receptor, type II (serine/threonine kinase)	-2.28313	0.00670069
A_01_P010695	ST7L	suppression of tumorigenicity 7 like	-2.2838	0.00681213
A_01_P004363	AGBL2	ATP/GTP binding protein-like 2	-2.28412	0.0044868
A_01_P013717	LOC695067	uncharacterized protein C9orf68-like	-2.2845	4.3191e-05
A_01_P000531	DPY19L3	dpy-19-like 3 (C. elegans)	-2.28482	0.000468185
A_01_P000107	CPNE8	copine VIII	-2.28554	0.00566414
A_01_P014643	PTPN22	protein tyrosine phosphatase, non-receptor type 22	-2.28591	0.00261329
A_01_P014183	METTL4	methyltransferase like 4	-2.28829	0.00431306
A_01_P002626	SP140	SP140 nuclear body protein	-2.29589	2.11879e-05
A_01_P015078	DCAF16	DDB1 and CUL4 associated factor 16	-2.29912	0.00883819
A_01_P019200	NFATC3	nuclear factor of activated T-cells, cytoplasmic, calcineurin-dependent 3	-2.29934	0.00748112
A_01_P012679	LOC714992	uncharacterized protein C1orf83-like	-2.30285	0.00759364
A_01_P013968	ARL15	ADP-ribosylation factor-like 15	-2.30391	0.00151971
A_01_P014479	ACER3	alkaline ceramidase 3	-2.30579	0.00312088
A_01_P001301	ATM	ataxia telangiectasia mutated	-2.30613	0.00195274
A_01_P016873	PTGDR	prostaglandin D2 receptor (DP)	-2.30815	0.00901927
A_01_P001419	PTPN13	tyrosine-protein phosphatase non-receptor type 13-like	-2.30864	0.00379227
A_01_P000736	CDK14	cyclin-dependent kinase 14	-2.30866	0.00912781
A_01_P004501	MMAA	methylmalonic aciduria (cobalamin deficiency)	-2.31164	0.00974838
A_01_P004463	MRE11A	meiotic recombination 11 homolog A	-2.31276	0.00214685
A_01_P019549	SUPT3H	suppressor of Ty 3 homolog (S. cerevisiae)	-2.31281	0.000178605
A_01_P005936	CAMKMT	calmodulin-lysine N-methyltransferase	-2.31417	0.00571745
A_01_P006065	SBF2	SET binding factor 2	-2.31643	0.0086087
A_01_P006769	TYW1	tRNA-yW synthesizing protein 1 homolog (S. cerevisiae)	-2.31749	0.00531761
A_01_P002389	CDAN1	congenital dyserythropoietic anemia, type I	-2.31808	0.00759364
A_01_P011962	KLHL14	kelch-like 14 (Drosophila)	-2.32013	0.00068395
A_01_P004613	KLHL3	kelch-like 3 (Drosophila)	-2.32387	0.00123431
A_01_P008865	LOC100427251	G protein-coupled receptor kinase 5-like	-2.32533	0.000469972
A_01_P001548	FRYL	FRY-like	-2.3285	0.00796969
A_01_P000682	EHD3	EH-domain containing 3	-2.32964	0.00239413
A_01_P003567	MED14	mediator complex subunit 14	-2.33392	0.00043793
A_01_P019789	PRKCB	protein kinase C, beta	-2.33549	0.0011515
A_01_P018870	DGKG	diacylglycerol kinase, gamma 90kDa	-2.34191	0.000150592
A_01_P011142	RPS6KA5	ribosomal protein S6 kinase, 90kDa, polypeptide 5	-2.34698	0.00686903
A_01_P020055	LOC717146	AP-4 complex subunit sigma-1-like	-2.35167	0.00961441
A_01_P009123	OLA1	Obg-like ATPase 1	-2.35665	0.00305163
A_01_P009319	PRELID2	PRELI domain containing 2	-2.36115	0.000801814
A_01_P006428	LOC100423488	uncharacterized protein C2orf15-like	-2.36452	0.00759364
A_01_P010211	LOC716408	u2-associated protein SR140-like	-2.37157	0.00455294
A_01_P009966	LOC715532	kiSS-1 receptor-like	-2.38036	0.00169612
A_01_P015156	LOC716305	alanine aminotransferase 2-like	-2.38419	0.000472435
A_01_P002759	LOC696152	kinesin-like protein KIF20B-like	-2.38568	0.00740006
A_01_P000366	PDZK1	PDZ domain containing 1	-2.38871	0.00535473
A_01_P018242	ZNF208	zinc finger protein 208	-2.39476	0.00690201
A_01_P007644	ALS2CR11	amyotrophic lateral sclerosis 2 chromosome region, 11	-2.39634	0.00550096
A_01_P009391	SEC63	SEC63 homolog (S. cerevisiae)	-2.39932	0.00589557
A_01_P005820	TNFRSF17	tumor necrosis factor receptor superfamily, member 17	-2.39963	8.47839e-05
A_01_P013375	EVI5	ecotropic viral integration site 5	-2.40069	0.00304296
A_01_P013262	SENP5	SUMO1/sentrin specific peptidase 5	-2.40093	0.00672194
A_01_P001307	OR4E2	olfactory receptor, family 4, subfamily E, member 2	-2.40239	0.00334062
A_01_P016545	STYK1	serine/threonine/tyrosine kinase 1	-2.40388	0.00599848
A_01_P014637	CCDC146	coiled-coil domain containing 146	-2.40661	0.000119892
A_01_P010144	ATXN10	ataxin 10	-2.40962	0.00148386
A_01_P007647	ALS2CR11	amyotrophic lateral sclerosis 2 chromosome region, 11	-2.41135	0.00929393
A_01_P011847	TRIM2	tripartite motif containing 2	-2.41197	0.00103173
A_01_P001159	C6H5orf44	chromosome 5 open reading frame 44 ortholog	-2.41325	0.00693227
A_01_P001294	LOC699118	dnaJ homolog subfamily C member 21-like	-2.42179	0.00975445
A_01_P016788	ZNF26	zinc finger protein 26	-2.42305	0.00706867
A_01_P002093	KIT	v-kit Hardy-Zuckerman 4 feline sarcoma viral oncogene homolog	-2.4233	0.00240077
A_01_P007357	SH3KBP1	SH3-domain kinase binding protein 1	-2.43111	0.00531761
A_01_P008666	LOC721291	telomerase-binding protein EST1A-like	-2.43572	0.00868829
A_01_P018786	TBL1XR1	transducin (beta)-like 1 X-linked receptor 1	-2.44587	0.00295275
A_01_P008012	E2F7	E2F transcription factor 7	-2.44663	0.00500633
A_01_P012128	HLCS	holocarboxylase synthetase	-2.44681	0.00292904
A_01_P010072	ZMYND8	zinc finger, MYND-type containing 8	-2.45742	0.000778039
A_01_P015748	LOC697160	multidrug resistance-associated protein 4-like	-2.45941	1.11427e-06
A_01_P007985	LOC100430237	kinesin-like protein KIF1C-like	-2.45985	0.00215702
A_01_P016363	GCNT1	glucosaminyl (N-acetyl) transferase 1, core 2	-2.46109	0.00464498
A_01_P002744	KLHL32	kelch-like 32 (Drosophila)	-2.47317	0.000888345
A_01_P007656	CENPL	centromere protein L	-2.47589	0.00506143
A_01_P013497	LOC719682	tubulin-specific chaperone D-like	-2.47996	0.00115672
A_01_P016775	KCNQ5	potassium voltage-gated channel, KQT-like subfamily, member 5	-2.48223	0.000515218
A_01_P019996	GPR180	G protein-coupled receptor 180	-2.48296	0.00195156
A_01_P010210	LOC716408	u2-associated protein SR140-like	-2.48305	0.00964468
A_01_P001609	IGF1R	insulin-like growth factor 1 receptor	-2.48487	0.00626124
A_01_P004542	FUT8	fucosyltransferase 8 (alpha (1,6) fucosyltransferase)	-2.48597	0.00513208
A_01_P006002	SMARCAD1	SWI/SNF-related, matrix-associated actin-dependent regulator of chromatin, subfamily a, containing DEAD/H box 1	-2.48762	0.00465616
A_01_P007050	FBXL4	F-box and leucine-rich repeat protein 4	-2.49699	0.000962062
A_01_P020156	GPR21	G protein-coupled receptor 21	-2.49835	0.00312088
A_01_P013281	ZNF605	zinc finger protein 605	-2.49836	0.00264673
A_01_P002968	LOC716443	GA-binding protein subunit beta-2-like	-2.49966	0.00656235
A_01_P004858	PPP1R12B	protein phosphatase 1, regulatory (inhibitor) subunit 12B	-2.50175	0.00188663
A_01_P001160	C6H5orf44	chromosome 5 open reading frame 44 ortholog	-2.50816	0.00465852
A_01_P008969	TTC12	tetratricopeptide repeat domain 12	-2.5101	0.000854068
A_01_P000204	TBL1XR1	transducin (beta)-like 1 X-linked receptor 1	-2.51152	0.00363842
A_01_P007238	LOC713894	PTB-containing, cubilin and LRP1-interacting protein-like	-2.51418	0.0019433
A_01_P016117	FBXL4	F-box and leucine-rich repeat protein 4	-2.52409	0.00250347
A_01_P007327	TAB2	TGF-beta activated kinase 1/MAP3K7 binding protein 2	-2.53065	0.00492087
A_01_P017245	LOC705323	vacuolar protein sorting-associated protein 13A-like	-2.53462	0.00965903
A_01_P016572	ZNF407	zinc finger protein 407	-2.54288	0.00226995
A_01_P009970	RNF43	ring finger protein 43	-2.54313	0.000741736
A_01_P014198	YAF2	YY1 associated factor 2	-2.54747	0.00438629
A_01_P018073	ITPR1	inositol 1,4,5-trisphosphate receptor, type 1	-2.55041	0.00268631
A_01_P009371	EFHA1	EF-hand domain family, member A1	-2.55365	0.00298996
A_01_P005480	RNF125	ring finger protein 125	-2.56622	0.00355735
A_01_P000506	ZDHHC1	probable palmitoyltransferase ZDHHC1-like	-2.57226	0.00178091
A_01_P000995	PDE8B	phosphodiesterase 8B	-2.57354	0.0046173
A_01_P008672	PHLDB2	pleckstrin homology-like domain, family B, member 2	-2.57786	0.00777641
A_01_P000976	SETBP1	SET-binding protein-like	-2.58509	0.000472435
A_01_P013843	MTMR11	myotubularin related protein 11	-2.5866	0.00158875
A_01_P003402	SPRED1	sprouty-related, EVH1 domain containing 1	-2.59546	0.00855683
A_01_P006251	HPS3	Hermansky-Pudlak syndrome 3	-2.59608	0.00808993
A_01_P002342	RHOXF1	Rhox homeobox family, member 1	-2.59952	0.00026769
A_01_P010352	DPY19L3	dpy-19-like 3 (C. elegans)	-2.60722	0.000538886
A_01_P004423	FCRL2	Fc receptor-like 2	-2.61232	0.000471881
A_01_P004729	ALMS1	Alstrom syndrome 1	-2.62092	0.00631368
A_01_P006520	LOC699219	GPI ethanolamine phosphate transferase 1-like	-2.62315	0.00985757
A_01_P014450	KIF13A	kinesin family member 13A	-2.63124	0.000115041
A_01_P001957	GTF2I	general transcription factor IIi	-2.63925	0.00608445
A_01_P000820	TTC21B	tetratricopeptide repeat domain 21B	-2.64012	0.00940424
A_01_P009660	DST	dystonin	-2.64046	0.000518961
A_01_P006046	LOC704186	tumor protein D52-like	-2.64524	0.000295801
A_01_P007944	ANK3	ankyrin-3-like	-2.64797	0.0033251
A_01_P017536	LOC712498	BEN domain-containing protein 6-like	-2.64974	7.26148e-05
A_01_P013967	ARL15	ADP-ribosylation factor-like 15	-2.6548	0.000218547
A_01_P015441	LOC703114	zinc finger protein 2 homolog	-2.65515	0.00226249
A_01_P018577	GTF2I	general transcription factor IIi	-2.65874	0.00589182
A_01_P003912	LACE1	lactation elevated 1	-2.66523	0.000221309
A_01_P012411	TOM1L1	target of myb1 (chicken)-like 1	-2.66813	0.00239413
A_01_P016743	MAP2K6	mitogen-activated protein kinase kinase 6	-2.6695	0.000320985
A_01_P008745	ADH5	alcohol dehydrogenase 5 (class III), chi polypeptide	-2.67312	0.00481015
A_01_P019118	PDSS2	prenyl (decaprenyl) diphosphate synthase, subunit 2	-2.67956	0.0095013
A_01_P003544	DENND5B	DENN/MADD domain containing 5B	-2.68212	4.3191e-05
A_01_P004294	ROR1	receptor tyrosine kinase-like orphan receptor 1	-2.69376	0.00428661
A_01_P002667	ANAPC4	anaphase promoting complex subunit 4	-2.69385	0.00340154
A_01_P002532	N4BP2	NEDD4 binding protein 2	-2.70599	0.005282
A_01_P008760	ZNF175	zinc finger protein 175	-2.71128	0.000115811
A_01_P001430	BRWD1	bromodomain and WD repeat domain containing 1	-2.72312	0.00831215
A_01_P017893	LOC701688	t-lymphoma invasion and metastasis-inducing protein 2-like	-2.73776	0.00264184
A_01_P014674	NFATC3	nuclear factor of activated T-cells, cytoplasmic, calcineurin-dependent 3	-2.73866	0.00955463
A_01_P016842	MMP23A	matrix metallopeptidase 23A (pseudogene)	-2.74002	4.82189e-05
A_01_P019460	USP51	ubiquitin specific peptidase 51	-2.74511	0.000407925
A_01_P019716	TAS2R5	taste receptor, type 2, member 5	-2.74522	0.00203178
A_01_P001136	TAL2	T-cell acute lymphocytic leukemia 2	-2.75487	0.000115811
A_01_P012532	LOC100430273	putative viral protein-binding protein C1-like	-2.75557	0.000515218
A_01_P013811	ANKRD44	ankyrin repeat domain 44	-2.75953	0.00258421
A_01_P011106	VPS13D	vacuolar protein sorting 13 homolog D (S. cerevisiae)	-2.76714	0.00465852
A_01_P013832	PIP5K1B	phosphatidylinositol-4-phosphate 5-kinase, type I, beta	-2.77234	0.00180273
A_01_P018903	FCRL2	Fc receptor-like 2	-2.78338	0.00182874
A_01_P003910	LOC715247	probable palmitoyltransferase ZDHHC21-like	-2.7845	0.0012906
A_01_P002573	ZC3H12B	zinc finger CCCH-type containing 12B	-2.79653	0.00713849
A_01_P017203	LOC100424015	microtubule-associated tumor suppressor candidate 2-like	-2.79777	0.00500633
A_01_P007358	SH3KBP1	SH3-domain kinase binding protein 1	-2.7985	0.00465852
A_01_P012008	RERE	arginine-glutamic acid dipeptide (RE) repeats	-2.80935	0.00748112
A_01_P013352	LOC716603	PX domain-containing protein C6orf145-like	-2.81279	0.00550426
A_01_P008912	RUNDC3B	RUN domain containing 3B	-2.8204	0.000632391
A_01_P015588	NCALD	neurocalcin delta	-2.82276	0.00685192
A_01_P008857	PLCG2	phospholipase C, gamma 2 (phosphatidylinositol-specific)	-2.82663	0.00405171
A_01_P007294	RRM2	ribonucleotide reductase M2	-2.83237	0.00696767
A_01_P008194	SLC2A13	solute carrier family 2 (facilitated glucose transporter), member 13	-2.83683	0.00069314
A_01_P001741	ZNF507	zinc finger protein 507	-2.84415	0.00460397
A_01_P012688	KLF12	Kruppel-like factor 12	-2.84701	0.00635581
A_01_P019084	ABCD2	ATP-binding cassette, sub-family D (ALD), member 2	-2.89218	0.00657544
A_01_P001408	LOC709856	calcium-activated potassium channel subunit beta-3-like	-2.91455	0.00107531
A_01_P002986	CTAGE5	CTAGE family, member 5	-2.91778	0.00179774
A_01_P012813	MYF6	myogenic factor 6 (herculin)	-2.92543	0.000926375
A_01_P015390	LHFPL1	lipoma HMGIC fusion partner-like 1	-2.93007	0.000131375
A_01_P005997	PKD2	polycystic kidney disease 2 (autosomal dominant)	-2.93127	0.00226995
A_01_P018416	MPP6	membrane protein, palmitoylated 6 (MAGUK p55 subfamily member 6)	-2.93922	0.000538886
A_01_P019872	DCAF6	DDB1 and CUL4 associated factor 6	-2.94792	0.00255029
A_01_P014849	DST	dystonin	-2.9607	0.00210318
A_01_P002201	FBXW12	F-box and WD repeat domain containing 12	-2.97829	0.000395911
A_01_P018230	DBT	dihydrolipoamide branched chain transacylase E2	-2.99027	0.0073043
A_01_P018802	LOC705378	spindlin-3-like	-2.99104	0.000531865
A_01_P018798	DST	dystonin	-2.99268	0.0014926
A_01_P016872	UHRF1BP1L	UHRF1 binding protein 1-like	-2.99976	0.00525986
A_01_P012306	LOC717011	nucleotide-binding protein-like	-3.01022	0.0025398
A_01_P016215	ACER3	alkaline ceramidase 3	-3.02068	0.00105231
A_01_P000770	LOC721444	olfactory receptor 3A3-like	-3.02237	0.00370712
A_01_P002370	ZADH2	zinc binding alcohol dehydrogenase domain containing 2	-3.02798	0.00831215
A_01_P004173	SCFD2	sec1 family domain containing 2	-3.03485	0.00375299
A_01_P000582	TLR7	toll-like receptor 7	-3.0398	9.57003e-05
A_01_P012706	LILRBA	leukocyte immunoglobulin-like receptor, subfamily B, member a	-3.06256	0.00123431
A_01_P013812	ANKRD44	ankyrin repeat domain 44	-3.06844	0.0019147
A_01_P017435	LOC100430470	uncharacterized protein C15orf41-like	-3.08067	0.00388769
A_01_P007904	KIF13A	kinesin family member 13A	-3.09503	0.00974838
A_01_P012975	LOC694086	transcription factor COE1-like	-3.0971	0.00048855
A_01_P019093	LOC696884	neurolysin, mitochondrial-like	-3.10989	0.00192485
A_01_P012058	RAB11FIP2	RAB11 family interacting protein 2 (class I)	-3.12913	0.00632461
A_01_P002102	CEL	carboxyl ester lipase (bile salt-stimulated lipase)	-3.13487	0.00355735
A_01_P016372	LOC696367	chromodomain-helicase-DNA-binding protein 9-like	-3.1491	0.00340154
A_01_P019957	ZNF608	zinc finger protein 608	-3.17191	0.000436054
A_01_P016643	TLR10	toll-like receptor 10	-3.18011	1.22604e-05
A_01_P008858	PLCG2	phospholipase C, gamma 2 (phosphatidylinositol-specific)	-3.24742	0.000279397
A_01_P002807	LOC716674	transcription factor SOX-12-like	-3.26837	0.00744341
A_01_P009801	ARHGAP24	Rho GTPase activating protein 24	-3.27266	5.87628e-05
A_01_P016431	LRRC1	leucine rich repeat containing 1	-3.30398	0.00690201
A_01_P010676	DENND1B	DENN/MADD domain containing 1B	-3.32262	0.00949121
A_01_P006823	RALGPS2	Ral GEF with PH domain and SH3 binding motif 2	-3.32466	0.00221026
A_01_P000875	FXN	frataxin	-3.34961	0.00352415
A_01_P011639	FSD2	fibronectin type III and SPRY domain containing 2	-3.3704	1.22604e-05
A_01_P000379	TRIM37	tripartite motif containing 37	-3.40918	0.00359272
A_01_P011336	OSBPL10	oxysterol binding protein-like 10	-3.43188	0.00015382
A_01_P015372	XKRX	XK, Kell blood group complex subunit-related, X-linked	-3.43201	1.22604e-05
A_01_P007305	LOC696654	vesicle transport through interaction with t-SNAREs homolog 1A-like	-3.44761	0.0011578
A_01_P011245	ANKRD44	ankyrin repeat domain 44	-3.51667	0.00571828
A_01_P000082	BUB1B	budding uninhibited by benzimidazoles 1 homolog beta (yeast)	-3.54528	0.0014269
A_01_P001507	RSF1	remodeling and spacing factor 1	-3.55521	0.00366824
A_01_P009088	IMMP2L	IMP2 inner mitochondrial membrane peptidase-like (S. cerevisiae)	-3.62844	0.00740006
A_01_P017447	LOC701698	uncharacterized protein C5orf42-like	-3.6353	0.00359044
A_01_P006467	GALK2	galactokinase 2	-3.67334	0.00636441
A_01_P001346	BCAT1	BCAT1 branched chain amino-acid transaminase 1, cytosolic	-3.70963	0.000613602
A_01_P019960	FBXL4	F-box and leucine-rich repeat protein 4	-3.71299	0.00175186
A_01_P011708	LOC100428487	EF-hand calcium-binding domain-containing protein 2-like	-3.73225	0.00080038
A_01_P007714	IQCA1	IQ motif containing with AAA domain 1	-3.74537	0.000598478
A_01_P011442	RBM33	RNA binding motif protein 33	-3.7838	0.0094634
A_01_P010971	NEK10	NIMA (never in mitosis gene a)- related kinase 10	-3.81243	0.00123788
A_01_P009857	LOC701932	leucine-rich repeat neuronal protein 3-like	-3.86218	0.000366875
A_01_P011189	MOSPD1	motile sperm domain containing 1	-3.89264	0.000807238
A_01_P014413	SAMD12	sterile alpha motif domain containing 12	-3.9084	4.3191e-05
A_01_P016241	LOC708314	histone deacetylase 9-like	-3.95036	5.67799e-05
A_01_P000835	RAD9B	RAD9 homolog B (S. pombe)	-3.95731	0.00025721
A_01_P014710	TXLNB	taxilin beta	-4.04504	0.00103398
A_01_P012487	RSF1	remodeling and spacing factor 1	-4.7516	0.00173776
A_01_P018541	SND1	staphylococcal nuclease and tudor domain containing 1	-4.93882	0.00883682
A_01_P006956	LOC100425633	transmembrane and coiled-coil domain-containing protein 7-like	-5.09945	0.00808993
