# Supplementary material for: Evidence for a Role for Interleukin-17, Th17 Cells and Iron Homeostasis in Protective Immunity against Tuberculosis in Cynomolgus Macaques
Source: PLoS One. 2014 Feb 4;9(2):e88149. doi: 10.1371/journal.pone.0088149 (PMC3913765; doi:10.1371/journal.pone.0088149)
Supplement: Table S3 — List of genes found to be differentially expressed in PPD-stimulated PBMCs isolated 6 weeks post- M. tuberculosis challenge in unvaccinated cynomolgus macaques unable to control infection (unvaccinated progressors (n = 3)). (XLSX) [file pone.0088149.s003.xlsx]

## Sheet: Sheet1
Table S3.
Differentially expressed genes in PPD-stimulated PBMCs isolated at 6 weeks post-challenge in cynomolgus unvaccinated progressors
(Post-challenge vs naive)
Agilent Probe ID	Gene Symbol	Gene Name	Fold Change from Naive	Corrected P-value
A_01_P012190	CCL23	chemokine (C-C motif) ligand 23	926.706	0.000151361
A_01_P006073	HBG	hemoglobin, gamma G	280.271	0.000169638
A_01_P003662	ALAS2	aminolevulinate, delta-, synthase 2	241.797	3.16968e-09
A_01_P011884	OXTR	oxytocin receptor	138.224	0.00106608
A_01_P010779	HBG	hemoglobin, gamma G	101.054	0.000400481
A_01_P000448	A2M	alpha-2-macroglobulin	77.4314	0.0023235
A_01_P014924	HBB	globin, beta	73.7171	3.04932e-05
A_01_P003857	CMTM5	CKLF-like MARVEL transmembrane domain-containing 5-like	65.8535	0.000892971
A_01_P019185	CMTM5	CKLF-like MARVEL transmembrane domain-containing 5-like	52.1911	0.00156688
A_01_P018408	MYLK	myosin light chain kinase	46.222	0.00118382
A_01_P019031	PTCRA	pre T-cell antigen receptor alpha	43.669	0.000265637
A_01_P001321	LOC709652	protein FAM69B-like	43.1512	0.00144757
A_01_P013293	RAB6B	RAB6B, member RAS oncogene family	43.0883	0.00188704
A_01_P018816	LOC100425327	eosinophil cationic protein-like	39.9513	0.00054383
A_01_P005357	CTTN	cortactin	32.7384	0.00100154
A_01_P006159	SELP	selectin P	32.7017	0.0012226
A_01_P009976	CTTN	cortactin	32.234	0.000893508
A_01_P020125	GFI1B	growth factor independent 1B transcription repressor	32.0453	0.000875675
A_01_P008143	LOC721584	platelet glycoprotein Ib alpha chain-like	30.5793	0.000822234
A_01_P004704	ABLIM3	actin binding LIM protein family, member 3	30.4351	0.00194914
A_01_P018168	MS4A8B	membrane-spanning 4-domains, subfamily A, member 8B	29.6171	0.00224542
A_01_P007058	FCGR1	high affinity immunoglobulin gamma Fc receptor I	29.4148	0.000172275
A_01_P006940	TREML1	triggering receptor expressed on myeloid cells-like 1	28.2147	0.00025219
A_01_P000530	F13A1	coagulation factor XIII, A1 polypeptide	28.0494	0.00299119
A_01_P007331	ITGA2B	integrin, alpha 2b	27.6881	0.00136882
A_01_P006311	VWF	von Willebrand factor	25.8112	0.000216451
A_01_P016913	HBM	hemoglobin, mu	25.2008	6.96222e-06
A_01_P010485	SEPT5	septin 5	22.5935	0.000731329
A_01_P016921	BMP6	bone morphogenetic protein 6	21.4957	0.00204788
A_01_P003867	SYNGR4	synaptogyrin 4	21.4904	0.000150668
A_01_P018791	S100P	S100 calcium binding protein P	21.3574	3.30666e-05
A_01_P014024	LOC717354	myosin light chain 4-like	21.2089	0.000729793
A_01_P018832	TUBB1	tubulin, beta 1	20.9193	0.00123683
A_01_P017104	TGFB1I1	transforming growth factor beta 1 induced transcript 1	20.1984	0.000825216
A_01_P011491	SLC2A5	solute carrier family 2 (facilitated glucose/fructose transporter), member 5	19.8329	0.000122583
A_01_P012021	CROC4	transcriptional activator of the c-fos promoter	18.4726	0.000237251
A_01_P010402	IL12B	interleukin 12B	18.4676	0.000281506
A_01_P005090	CPXM1	carboxypeptidase X (M14 family), member 1	17.5705	8.4235e-05
A_01_P018500	LOC716063	neurogranin-like	17.4854	0.00165142
A_01_P018118	CBLN2	cerebellin 2 precursor	17.0486	0.00360889
A_01_P006418	FCN1	ficolin (collagen/fibrinogen domain containing) 1	16.715	0.00122787
A_01_P008593	LOC714631	erythroid transcription factor-like	16.6534	0.000832418
A_01_P016809	LOC704872	c-type lectin domain family 4 member G-like	16.1719	0.00145311
A_01_P001685	LOC721138	transmembrane protease serine 9-like	15.9608	0.000452854
A_01_P016778	LOC708983	metallothionein-2-like	15.7938	0.000215545
A_01_P006021	LOC712819	phosphoribosyltransferase domain-containing protein 1-like	15.5654	0.00565105
A_01_P005667	PPIC	peptidylprolyl isomerase C (cyclophilin C)	15.291	0.000235205
A_01_P006193	ITGB3	integrin, beta 3 (platelet glycoprotein IIIa, antigen CD61)	15.2712	0.00320006
A_01_P002038	GP9	glycoprotein IX (platelet)	15.2482	0.00202996
A_01_P004967	GPRC5B	G protein-coupled receptor, family C, group 5, member B	15.0645	2.1745e-05
A_01_P012033	LOC717477	EH domain-containing protein 2-like	14.9303	0.00115577
A_01_P004299	ITGB5	integrin, beta 5	14.9187	0.000764579
A_01_P010360	LOC711884	claudin-5-like	14.5352	0.00079647
A_01_P015784	FPR2	formyl peptide receptor 2	14.3568	4.4867e-05
A_01_P004182	CHRDL2	chordin-like 2	13.9413	0.0096482
A_01_P015388	RHAG	Rh-associated glycoprotein	13.93	0.00119037
A_01_P014389	ADM	adrenomedullin	13.637	6.96222e-06
A_01_P000187	C2CD4A	C2 calcium-dependent domain containing 4A	13.6042	3.89364e-06
A_01_P008566	AQP3	aquaporin 3 (Gill blood group)	13.1831	0.00216859
A_01_P019519	FOXC2	forkhead box C2 (MFH-1, mesenchyme forkhead 1)	13.0155	0.00714858
A_01_P004687	PLXDC2	plexin domain containing 2	12.9346	0.000261927
A_01_P010785	PF4V1	platelet factor 4 variant 1	12.9027	0.00341938
A_01_P003180	C1QA	complement component 1, q subcomponent, A chain	12.8096	0.00263005
A_01_P019363	SDPR	serum deprivation response	12.6141	0.00389974
A_01_P014171	ATP6V0D2	ATPase, H+ transporting, lysosomal 38kDa, V0 subunit d2	12.4684	0.000397096
A_01_P015703	TUSC3	tumor suppressor candidate 3	12.2366	0.00591869
A_01_P001492	HGF	hepatocyte growth factor	12.1101	0.000123937
A_01_P002504	CST3	cystatin C	12.1	0.000424705
A_01_P001065	LOC708983	metallothionein-2-like	12.0549	0.00113002
A_01_P006184	MSR1	macrophage scavenger receptor 1	12.0134	1.6664e-05
A_01_P003770	CA2	carbonic anhydrase II	11.7946	0.000137935
A_01_P011313	HGF	hepatocyte growth factor	11.7573	0.000493028
A_01_P012151	NFE2	nuclear factor (erythroid-derived 2)	11.7516	0.00187897
A_01_P010419	LOC713717	TAK1-like protein-like	11.4056	0.00278409
A_01_P012838	MYO7A	myosin VIIA	11.3979	0.00211933
A_01_P015969	LOC100429418	proprotein convertase subtilisin/kexin type 6-like	11.3357	0.000989431
A_01_P002323	PLA2G7	phospholipase A2, group VII	11.0916	0.00490562
A_01_P013849	LOC715728	dynein heavy chain 17, axonemal-like	11.0525	0.00512691
A_01_P006635	MSR1	macrophage scavenger receptor 1	11.0424	6.83881e-05
A_01_P012464	HGF	hepatocyte growth factor	10.9651	0.000304438
A_01_P011664	VNN1	vanin 1	10.8089	7.1865e-05
A_01_P014476	METTL7B	methyltransferase like 7B	10.7609	0.00373734
A_01_P014392	LOC709784	myosin regulatory light polypeptide 9-like	10.749	7.6374e-05
A_01_P004741	CPVL	carboxypeptidase, vitellogenic-like	10.6922	0.00633955
A_01_P011253	PTX3	pentraxin 3, long	10.6854	3.29015e-06
A_01_P003601	CPVL	carboxypeptidase, vitellogenic-like	10.6767	0.00467104
A_01_P000928	C2orf88	chromosome 2 open reading frame 88	10.5447	0.00257238
A_01_P002605	GPRC5A	G protein-coupled receptor, family C, group 5, member A	10.4206	0.00808589
A_01_P009867	TMPRSS3	transmembrane protease, serine 3	10.3654	0.00533562
A_01_P000076	HGF	hepatocyte growth factor	10.3171	0.000209547
A_01_P003546	C2CD4A	C2 calcium-dependent domain containing 4A	10.263	7.18874e-06
A_01_P015552	KCTD14	potassium channel tetramerisation domain containing 14	10.2005	1.74269e-05
A_01_P013452	LOC709905	metallothionein 1B	10.173	8.17376e-05
A_01_P017339	F3	coagulation factor III	10.0538	7.18874e-06
A_01_P017392	SLC2A1	solute carrier family 2 (facilitated glucose transporter), member 1	9.90498	0.000308656
A_01_P008730	GBX2	gastrulation brain homeobox 2	9.88346	0.00148291
A_01_P009768	TNFAIP6	tumor necrosis factor, alpha-induced protein 6	9.76454	7.18874e-06
A_01_P010910	MYCT1	myc target 1	9.75491	0.00460556
A_01_P015721	TIMP1	TIMP metallopeptidase inhibitor 1	9.74905	0.000466987
A_01_P003357	CLEC1B	C-type lectin domain family 1, member B	9.70575	0.00457804
A_01_P003254	C1QC	complement component 1, q subcomponent, C chain	9.68298	0.00100154
A_01_P007507	IGDCC3	immunoglobulin superfamily, DCC subclass, member 3	9.65684	5.19915e-05
A_01_P011939	CITED4	cbp/p300-interacting transactivator 4-like	9.40856	8.18962e-06
A_01_P006790	C16orf59	chromosome 16 open reading frame 59	9.21618	0.000934937
A_01_P010187	IL8	interleukin 8	9.11222	0.000161172
A_01_P005881	CST3	cystatin C	9.0315	0.000400481
A_01_P015284	LOC715304	lymphocyte antigen 6 complex locus protein G6f-like	8.94745	0.00608595
A_01_P010738	GNG11	guanine nucleotide binding protein (G protein), gamma 11	8.81832	0.00199351
A_01_P010884	HOXA9	homeobox A9	8.81652	3.7425e-05
A_01_P006822	LOC100426062	amiloride-sensitive sodium channel subunit delta-like	8.70559	5.337e-05
A_01_P005964	NCKAP1	NCK-associated protein 1	8.65086	0.00307992
A_01_P000247	LOC719036	pleckstrin homology-like domain, family A, member 1	8.62039	0.000543304
A_01_P019515	LOC708678	interleukin-27 subunit alpha-like	8.60882	0.00010566
A_01_P013842	PPBP	pro-platelet basic protein (chemokine (C-X-C motif) ligand 7)	8.58274	0.00216318
A_01_P016456	LOC713160	DNA-binding protein inhibitor ID-1-like	8.55775	0.000144876
A_01_P011204	LOC703973	peptidyl-prolyl cis-trans isomerase FKBP1B-like	8.5118	0.000467797
A_01_P013833	TRIM58	tripartite motif containing 58	8.43185	0.000397558
A_01_P012048	SLCO4A1	solute carrier organic anion transporter family, member 4A1	8.3974	8.21043e-05
A_01_P011469	DOK6	docking protein 6	8.29863	0.00510603
A_01_P019958	LOC703973	peptidyl-prolyl cis-trans isomerase FKBP1B-like	8.27326	0.000612353
A_01_P001071	SLC26A9	solute carrier family 26, member 9	8.16221	0.000175426
A_01_P001114	PHLDA2	pleckstrin homology-like domain, family A, member 2	8.11136	8.30078e-05
A_01_P016471	CCL3	chemokine (C-C motif) ligand 3	8.07644	8.14776e-06
A_01_P011559	GCNT3	glucosaminyl (N-acetyl) transferase 3, mucin type	8.0578	0.00236395
A_01_P013838	C15orf52	chromosome 15 open reading frame 52	8.03935	0.000520918
A_01_P004753	LOC717430	protein DEK-like	8.00189	0.000923423
A_01_P013839	TREM1	triggering receptor expressed on myeloid cells 1	7.92348	0.00059167
A_01_P007837	PF4	platelet factor 4	7.88866	0.00216318
A_01_P019015	LOC710142	zinc transporter ZIP8-like	7.88651	6.38407e-05
A_01_P004084	LOC718761	spermine oxidase-like	7.83191	0.000596551
A_01_P002023	HCG9	HLA complex group 9 HCG9	7.79617	6.96222e-06
A_01_P008630	LOC719475	leucine-rich repeat-containing protein 25-like	7.77016	7.1865e-05
A_01_P006812	APOBEC3A	apolipoprotein B mRNA editing enzyme, catalytic polypeptide-like 3A	7.75754	0.00210086
A_01_P010679	STBD1	starch binding domain 1	7.71666	3.33674e-05
A_01_P002120	HK3	hexokinase 3 (white cell)	7.71064	0.000505972
A_01_P010582	RGS18	regulator of G-protein signaling 18	7.67284	0.00100978
A_01_P010509	LOC717705	hypothetical LOC717705	7.56722	0.00407997
A_01_P008405	AMBP	protein AMBP-like	7.56353	0.000892886
A_01_P008799	EREG	epiregulin	7.52328	4.9027e-06
A_01_P015483	PDLIM7	PDZ and LIM domain 7 (enigma)	7.52149	1.6664e-05
A_01_P013350	FTH1	ferritin, heavy polypeptide 1	7.22027	4.99673e-05
A_01_P017808	PAQR9	progestin and adipoQ receptor family member IX	7.20405	4.07766e-05
A_01_P014517	CD16b	Fc fragment of IgG, low affinity IIIb, receptor	7.20212	0.000468598
A_01_P006343	FRAS1	Fraser syndrome 1	7.14529	0.00611661
A_01_P002862	FCGR3A	Fc fragment of IgG, low affinity IIIa, receptor	6.99744	0.000492429
A_01_P015577	GLDC	glycine dehydrogenase (decarboxylating)	6.97381	0.0086518
A_01_P003117	PTGES	prostaglandin E synthase	6.96924	0.00195406
A_01_P006674	MFSD2A	major facilitator superfamily domain containing 2A	6.93486	2.86887e-05
A_01_P012055	GATA2	GATA binding protein 2	6.9205	0.00101471
A_01_P013579	ANKRD22	ankyrin repeat domain 22	6.91599	0.000308253
A_01_P002255	HES1	hairy and enhancer of split 1, (Drosophila)	6.85919	1.14168e-05
A_01_P007186	RHOU	ras homolog gene family, member U	6.84834	0.000162305
A_01_P010256	IL6	interleukin 6 (interferon, beta 2)	6.8058	2.1745e-05
A_01_P001228	PTGS2	prostaglandin-endoperoxide synthase 2	6.7854	3.09661e-05
A_01_P016633	CSF2	colony stimulating factor 2 (granulocyte-macrophage)	6.7658	4.13164e-06
A_01_P002501	LOC706574	oligodendrocyte transcription factor 1-like	6.75841	0.000621001
A_01_P015051	FERD3L	Fer3-like (Drosophila)	6.69198	4.4867e-05
A_01_P014420	PTGIR	prostaglandin I2 (prostacyclin) receptor (IP)	6.58857	7.18874e-06
A_01_P002685	LIPH	lipase, member H	6.57768	0.00127976
A_01_P006347	LOC702286	hypothetical LOC702286	6.5614	0.00102434
A_01_P011707	FFAR2	free fatty acid receptor 2	6.53395	3.04932e-05
A_01_P016712	ADH1B	alcohol dehydrogenase 1B (class I), beta polypeptide	6.52091	0.000759204
A_01_P006853	LOC703636	neuronal growth regulator 1-like	6.48051	0.00403847
A_01_P002603	DYSF	dysferlin, limb girdle muscular dystrophy 2B	6.39358	0.00339181
A_01_P000101	RNASE1	ribonuclease, RNase A family, 1 (pancreatic)	6.39349	0.00709638
A_01_P002520	LOC696302	perilipin-3-like	6.37546	0.000444418
A_01_P007932	LOC722161	transient receptor potential cation channel subfamily M member 2-like	6.27839	3.65003e-05
A_01_P002135	VEGFA	vascular endothelial growth factor A	6.24128	0.00134971
A_01_P004643	DVL2	dishevelled, dsh homolog 2 (Drosophila)	6.18365	5.337e-05
A_01_P010455	LILRB5	leukocyte immunoglobulin-like receptor, subfamily B (with TM and ITIM domains), member 5	6.18326	0.000162965
A_01_P015817	LILRB3	leukocyte immunoglobulin-like receptor, subfamily B (with TM and ITIM domains), member 3	6.16915	0.000137935
A_01_P001555	LOC699321	ataxin-3-like	6.15122	0.000195274
A_01_P007161	LOC705927	e3 ubiquitin-protein ligase LINCR-like	6.02536	0.00011357
A_01_P019854	EDN1	endothelin 1	6.00456	5.67581e-05
A_01_P002848	TLR8	toll-like receptor 8	5.9904	0.000101947
A_01_P005902	GUCY1A3	guanylate cyclase 1, soluble, alpha 3	5.9895	0.00021165
A_01_P012788	RNASE1	ribonuclease, RNase A family, 1 (pancreatic)	5.97436	0.00742088
A_01_P014684	LOC100423556	bone marrow proteoglycan-like	5.97249	0.00465145
A_01_P007159	GJB2	gap junction protein, beta 2, 26kDa	5.94088	0.000180692
A_01_P016695	GDF15	growth differentiation factor 15	5.88039	7.47497e-06
A_01_P003128	PRKAR2B	protein kinase, cAMP-dependent, regulatory, type II, beta	5.87735	0.000302464
A_01_P002984	KCNMA1	potassium large conductance calcium-activated channel, subfamily M, alpha 1	5.85361	2.12233e-05
A_01_P012904	C12orf61	chromosome 12 open reading frame 61	5.84462	0.00152232
A_01_P011320	LOC100428142	hypothetical protein LOC100428142	5.84394	0.00920629
A_01_P005451	GJA1	gap junction protein, alpha 1, 43kDa	5.84145	0.00186197
A_01_P013083	THBD	thrombomodulin	5.83576	0.000319278
A_01_P018040	GADD45G	growth arrest and DNA-damage-inducible, gamma	5.8298	3.92785e-05
A_01_P004898	hIGFBP	Human insulin-like growth factor binding protein (IGFBP)	5.80642	0.00284166
A_01_P014844	SIGLEC11	sialic acid binding Ig-like lectin 11	5.79236	0.00109639
A_01_P013346	LOC708703	mps one binder kinase activator-like 2C-like	5.77414	0.00375404
A_01_P003442	HAS1	hyaluronan synthase 1	5.77395	0.00533294
A_01_P005145	NLRP3	NLR family, pyrin domain containing 3	5.7633	0.000252359
A_01_P008763	SERPINE2	serpin peptidase inhibitor, clade E, member 2	5.75876	0.00140682
A_01_P008880	HK2	hexokinase 2	5.75616	0.00080187
A_01_P010264	SCGN	secretagogin, EF-hand calcium binding protein	5.7518	0.00297532
A_01_P001556	LPCAT2	lysophosphatidylcholine acyltransferase 2	5.74109	0.000122583
A_01_P003350	FN1	fibronectin 1	5.72705	1.1911e-05
A_01_P010178	LOC719036	pleckstrin homology-like domain family A member 1-like	5.71414	0.00141502
A_01_P007628	LOC708940	guanine nucleotide-binding protein G(i) subunit alpha-1-like	5.71399	3.33674e-05
A_01_P004686	SLC43A3	solute carrier family 43, member 3	5.70937	0.00828241
A_01_P017400	SLC2A6	solute carrier family 2 (facilitated glucose transporter), member 6	5.67846	7.8524e-05
A_01_P000994	C3H7orf68	hypoxia-inducible gene 2	5.64009	0.000319806
A_01_P016867	SERPINE1	serpin peptidase inhibitor, clade E, member 1	5.62976	0.000726901
A_01_P013800	LOC714530	GAS2-like protein 1-like	5.62307	0.000801449
A_01_P019516	TREM2	triggering receptor expressed on myeloid cells 2	5.60013	0.000143449
A_01_P014287	CST2	cystatin SA	5.59391	0.00335536
A_01_P012843	LOC720291	high affinity immunoglobulin epsilon receptor subunit gamma-like	5.58988	0.000110799
A_01_P012373	RAB20	RAB20, member RAS oncogene family	5.56953	9.17358e-05
A_01_P019055	C6orf25	chromosome 6 open reading frame 25	5.56091	0.00108522
A_01_P015638	AREGB	amphiregulin B	5.54425	2.92985e-05
A_01_P003063	CCL18	chemokine (C-C motif) ligand 18	5.52806	0.000237251
A_01_P001621	CDA	cytidine deaminase	5.51854	0.000805533
A_01_P019204	LOC696463	histone H2A type 2-A-like	5.4893	5.68873e-05
A_01_P000282	IFNB1	interferon beta	5.47788	0.00147791
A_01_P002443	ARSD	arylsulfatase D-like	5.47417	0.000143449
A_01_P015977	APOL6	apolipoprotein L6-like	5.45737	0.000875675
A_01_P012338	CCL20	chemokine (C-C motif) ligand 20	5.43499	3.09661e-05
A_01_P003709	AHSP	alpha hemoglobin stabilizing protein	5.40733	6.38342e-05
A_01_P008756	SLC26A9	solute carrier family 26, member 9	5.40044	0.00155143
A_01_P015062	LOC708349	oxysterol-binding protein-related protein 6-like	5.38399	0.00877971
A_01_P012716	HBQ1	hemoglobin subunit theta-1	5.37821	0.000459704
A_01_P011458	PLK2	polo-like kinase 2	5.30598	3.11411e-05
A_01_P018332	EGFL7	EGF-like-domain, multiple 7	5.30293	0.00490562
A_01_P000294	CFB	complement factor B	5.29116	0.000178718
A_01_P006504	EAF1	ELL associated factor 1	5.28341	0.000958996
A_01_P012124	NEXN	nexilin (F actin binding protein)	5.26171	0.00882052
A_01_P010276	CSF3	colony stimulating factor 3 (granulocyte)	5.26146	0.000392889
A_01_P007578	ANGPT1	angiopoietin 1	5.24948	0.000325634
A_01_P018224	LOC100427935	hypothetical	5.24093	0.000482991
A_01_P000840	C3	complement component 3	5.2402	0.000233986
A_01_P016283	DYRK3	dual-specificity tyrosine-(Y)-phosphorylation regulated kinase 3	5.22761	2.92985e-05
A_01_P012392	BCL2A1	BCL2-related protein A1	5.22653	0.000254823
A_01_P004163	BMP1	bone morphogenetic protein 1	5.22056	0.000187655
A_01_P006766	RAB32	RAB32, member RAS oncogene family	5.20495	3.92785e-05
A_01_P003686	RASL10A	RAS-like, family 10, member A	5.19666	0.000165489
A_01_P018503	RASL10A	RAS-like, family 10, member A	5.18631	0.000153429
A_01_P001891	LOC710662	urokinase plasminogen activator surface receptor-like	5.16395	5.57103e-05
A_01_P011188	CAPNS2	calpain, small subunit 2	5.16365	0.000310009
A_01_P016296	CXCL10	chemokine (C-X-C motif) ligand 10	5.1633	0.00585703
A_01_P002099	EDN2	endothelin 2	5.15666	0.000792532
A_01_P017317	SPHK1	sphingosine kinase 1	5.14924	7.73437e-06
A_01_P008206	SH3TC2	SH3 domain and tetratricopeptide repeats 2	5.13068	0.00171421
A_01_P017063	CFB	complement factor B	5.12701	0.000143449
A_01_P012513	SERPINB2	serpin peptidase inhibitor, clade B (ovalbumin), member 2	5.12521	6.83881e-05
A_01_P015661	PDSS1	prenyl (decaprenyl) diphosphate synthase, subunit 1	5.09763	1.20444e-06
A_01_P008507	SERPINB10	serpin peptidase inhibitor, clade B (ovalbumin), member 10	5.0643	5.68873e-05
A_01_P005127	IL1A	interleukin 1, alpha	5.06149	1.67178e-05
A_01_P017713	CCNF	cyclin F	5.05958	6.83881e-05
A_01_P000682	EHD3	EH-domain containing 3	5.0299	0.00118957
A_01_P001297	LOC712578	transcription factor MafB-like	5.02733	3.33674e-05
A_01_P010465	OR4K13	olfactory receptor, family 4, subfamily K, member 13	5.01934	3.11411e-05
A_01_P008276	OASL	2'-5'-oligoadenylate synthetase-like	5.01653	0.000969677
A_01_P003027	LOC706590	hypothetical	5.00508	0.00270971
A_01_P011790	ANK1	ankyrin 1, erythrocytic	4.9936	0.0011543
A_01_P009733	CD274	CD274 molecule	4.99062	5.84864e-05
A_01_P011306	GLUL	glutamate-ammonia ligase	4.95345	0.00059167
A_01_P015008	IFI44L	interferon-induced protein 44-like	4.94915	0.00435952
A_01_P003994	FCAR	Fc fragment of IgA, receptor for	4.93017	0.000302949
A_01_P007952	DFNA5	deafness, autosomal dominant 5	4.92401	0.000197737
A_01_P012543	TLR4	toll-like receptor 4	4.90135	3.09661e-05
A_01_P016758	GPR84	G protein-coupled receptor 84	4.88257	3.7425e-05
A_01_P018593	SERPINA1	serpin peptidase inhibitor, clade A, member 1	4.87119	0.000570752
A_01_P016502	KCNK7	potassium channel subfamily K member 7-like	4.8584	0.00124913
A_01_P004532	PCYT1B	phosphate cytidylyltransferase 1, choline, beta	4.82264	0.000230064
A_01_P015857	LILRA1	leukocyte immunoglobulin-like receptor, subfamily A (with TM domain), member 1	4.81628	0.000302949
A_01_P004760	LOC717581	g0/G1 switch regulatory protein 2-like	4.80401	6.83881e-05
A_01_P015725	SH3D19	SH3 domain containing 19	4.79251	8.18962e-06
A_01_P003753	RNF123	acylamino-acid-releasing enzyme (ring finger protein 123)	4.79017	1.56716e-05
A_01_P013577	LOC714792	protein S100-A12-like	4.78051	0.00166466
A_01_P007325	PI3	peptidase inhibitor 3, skin-derived	4.75988	0.00077491
A_01_P006484	SFRP1	secreted frizzled-related protein 1	4.75136	0.000185675
A_01_P005142	B3GNT5	UDP-GlcNAc:betaGal beta-1,3-N-acetylglucosaminyltransferase 5	4.74462	5.96173e-05
A_01_P007236	KCNK7	potassium channel subfamily K member 7-like	4.72996	0.00287955
A_01_P019786	CXCL14	chemokine (C-X-C motif) ligand 14	4.70939	0.00473345
A_01_P000569	LOC720009	low affinity immunoglobulin gamma Fc region receptor II-b-like	4.68187	0.000227527
A_01_P014585	GEM	GTP binding protein overexpressed in skeletal muscle	4.68009	4.07766e-05
A_01_P002756	LOC700579	interleukin-1 family member 7-like	4.67975	0.000392889
A_01_P014877	LOC719036	pleckstrin homology-like domain family A member 1-like	4.65356	0.00623931
A_01_P004219	ARHGEF10L	Rho guanine nucleotide exchange factor (GEF) 10-like	4.63397	0.000750888
A_01_P009756	TNFSF15	tumor necrosis factor (ligand) superfamily, member 15	4.59637	1.1911e-05
A_01_P009831	CRMP1	collapsin response mediator protein 1	4.57916	0.00498775
A_01_P007138	LOC693771	transmembrane protein 51-like	4.55503	0.000185675
A_01_P013944	S100A8	S100 calcium binding protein A8	4.53427	0.00148291
A_01_P006806	GADD45A	growth arrest and DNA-damage-inducible, alpha	4.52286	0.000282555
A_01_P006827	TRIM36	tripartite motif containing 36	4.50835	1.6664e-05
A_01_P016672	MAFB	v-maf musculoaponeurotic fibrosarcoma oncogene homolog B (avian)	4.49232	3.64445e-05
A_01_P006749	STON2	stonin 2	4.48944	0.00512164
A_01_P013680	LOC703972	amiloride-sensitive cation channel 4-like	4.48567	0.000502014
A_01_P000946	STOM	stomatin	4.44183	0.00344536
A_01_P019884	FIBP	fibroblast growth factor (acidic) intracellular binding protein	4.42882	0.0038741
A_01_P011451	LOC719501	t-cell antigen CD7-like.	4.41808	0.000190865
A_01_P003542	P4HA2	prolyl 4-hydroxylase, alpha polypeptide II	4.41197	0.000392584
A_01_P017438	NT5M	5',3'-nucleotidase, mitochondrial	4.4119	0.000768943
A_01_P019449	ECM1	extracellular matrix protein 1	4.39224	5.68873e-05
A_01_P013419	GNRHR	gonadotropin-releasing hormone receptor	4.36696	3.33674e-05
A_01_P007778	CD93	CD93 molecule	4.35973	0.000299866
A_01_P010790	LOC711776	succinate receptor 1-like	4.34348	0.000745639
A_01_P018574	SASH1	putative adapter and scaffold protein	4.32815	0.000901422
A_01_P015641	GFPT2	glutamine-fructose-6-phosphate transaminase 2	4.30962	0.000330958
A_01_P012699	CSF3	colony stimulating factor 3 (granulocyte)	4.30591	0.0022983
A_01_P012652	LOC704629	calcium-dependent phospholipase A2-like	4.29979	0.0095905
A_01_P012806	LOC719220	myeloid cell nuclear differentiation antigen-like	4.29601	0.000254823
A_01_P018201	RNASE4	ribonuclease, RNase A family, 4	4.28701	0.000634027
A_01_P013170	C3AR1	complement component 3a receptor 1	4.286	0.000298081
A_01_P007091	LOC100424049	hypothetical protein LOC100424049	4.28399	0.00612683
A_01_P016930	OR7D4	olfactory receptor, family 7, subfamily D, member 4	4.27985	0.00026648
A_01_P012981	KLK15	kallikrein-related peptidase 15	4.27474	3.33674e-05
A_01_P000441	ARHGAP20	Rho GTPase activating protein 20	4.24965	0.00662994
A_01_P005882	LOC707439	microtubule-associated proteins 1A/1B light chain 3A-like	4.23967	5.19915e-05
A_01_P005218	LOC714818	histone H2B 5-like	4.23059	0.00185006
A_01_P009532	CD80	CD80 molecule	4.22818	2.1745e-05
A_01_P009151	GBP1	guanylate binding protein 1, interferon-inducible	4.20489	8.53271e-06
A_01_P002828	LTC4S	leukotriene C4 synthase	4.19635	9.15047e-05
A_01_P006391	INHBA	inhibin, beta A	4.19083	0.000140369
A_01_P005662	SLC2A3	solute carrier family 2 (facilitated glucose transporter), member 3	4.17821	0.00101085
A_01_P000786	GRK6	G protein-coupled receptor kinase 6	4.17399	0.00277512
A_01_P009381	KLF10	Kruppel-like factor 10	4.15177	1.6664e-05
A_01_P001988	C1QL3	complement component 1, q subcomponent-like 3	4.14802	0.00277512
A_01_P005867	SNX10	sorting nexin 10	4.14735	9.68017e-05
A_01_P010445	MT1E	metallothionein 1E	4.13859	3.56495e-05
A_01_P017071	FCGR2A	Fc fragment of IgG, low affinity IIa, receptor	4.12392	0.000228149
A_01_P009353	LOC719311	olfactory receptor 10J1-like	4.12301	0.000183058
A_01_P014195	IL23A	interleukin 23, alpha subunit p19	4.10277	9.00714e-05
A_01_P012013	RIN2	Ras and Rab interactor 2	4.0874	7.1865e-05
A_01_P002395	PCDHA5	protocadherin alpha 5	4.0775	0.0095558
A_01_P013102	ENG	endoglin-like	4.07213	0.00409089
A_01_P001166	TLR2	toll-like receptor 2	4.07157	0.000204898
A_01_P012545	CNKSR3	CNKSR family member 3	4.05016	0.002451
A_01_P010544	ALOX12	arachidonate 12-lipoxygenase	4.04688	0.000601936
A_01_P008065	CDKN2B	cyclin-dependent kinase inhibitor 2B	4.02171	5.337e-05
A_01_P005645	LTC4S	leukotriene C4 synthase	4.01916	8.5588e-05
A_01_P005847	PNKD	paroxysmal nonkinesigenic dyskinesia	4.01314	0.00190582
A_01_P009560	PYGL	phosphorylase, glycogen, liver	4.00487	0.000253726
A_01_P004650	LOC719782	fMet-Leu-Phe receptor-like	4.00248	0.00124217
A_01_P016589	CSF3R	colony stimulating factor 3 receptor (granulocyte)	4.0014	0.00816321
A_01_P004740	IDO2	indoleamine 2,3-dioxygenase 2	4.00139	0.000298081
A_01_P006066	AMPD3	adenosine monophosphate deaminase 3	3.99485	0.00061275
A_01_P019328	ALDH3B1	aldehyde dehydrogenase 3 family, member B1	3.98001	0.00167047
A_01_P002095	DLK1	delta-like 1 homolog (Drosophila)	3.97775	0.00268579
A_01_P014648	ASL	argininosuccinate lyase	3.95376	0.000132145
A_01_P013715	LOC699626	transcription factor 12-like	3.94731	0.000395605
A_01_P008707	LOC701032	proline-serine-threonine phosphatase-interacting protein 2-like	3.94592	8.21043e-05
A_01_P009889	MCTP1	multiple C2 domains, transmembrane 1	3.94428	0.00137584
A_01_P005841	CDH23	cadherin-related 23	3.92359	0.000308656
A_01_P012720	HSPC159	galectin-related protein	3.92177	0.00759155
A_01_P018160	HBEGF	heparin-binding EGF-like growth factor	3.91324	0.000885547
A_01_P011185	LOC713440	normal mucosa of esophagus-specific gene 1 protein-like	3.8884	8.34298e-05
A_01_P008512	RENBP	renin binding protein	3.8865	0.000747566
A_01_P010767	CNRIP1	cannabinoid receptor interacting protein 1	3.8694	0.00342092
A_01_P007533	PTGS1	prostaglandin-endoperoxide synthase 1	3.85442	0.000543304
A_01_P008663	PFKFB3	6-phosphofructo-2-kinase/fructose-2,6-biphosphatase 3	3.8494	0.000705612
A_01_P006717	CLEC9A	C-type lectin domain family 9, member A	3.84533	0.00186715
A_01_P006479	TNS1	Similar to Homo sapiens tensin 1 (TNS1)	3.82979	0.00169944
A_01_P018412	NUCKS1	nuclear casein kinase and cyclin-dependent kinase substrate 1	3.82789	7.73437e-06
A_01_P003974	CLMN	calmin (calponin-like, transmembrane)	3.80945	0.000567269
A_01_P008126	SAMD4A	sterile alpha motif domain containing 4A	3.80327	2.73778e-05
A_01_P006832	LOC718985	pleckstrin homology domain-containing family B member 2-like	3.79892	0.000190865
A_01_P003078	COL5A2	collagen, type V, alpha 2	3.78141	0.00318509
A_01_P004735	PLAC8	placenta-specific 8	3.77371	0.00170581
A_01_P019905	ITGA11	integrin, alpha 11	3.75225	0.00308007
A_01_P019557	SGK1	serum/glucocorticoid regulated kinase 1	3.74788	6.83881e-05
A_01_P005251	THBS1	thrombospondin 1	3.74235	0.00054383
A_01_P001144	GPR56	G protein-coupled receptor 56	3.74205	0.000720338
A_01_P018936	AIF1	allograft inflammatory factor 1	3.74103	0.00337329
A_01_P000688	GRASP	GRP1 (general receptor for phosphoinositides 1)-associated scaffold protein	3.72872	8.17376e-05
A_01_P017188	LOC720009	low affinity immunoglobulin gamma Fc region receptor II-b-like	3.72038	0.000170796
A_01_P018146	PLAU	plasminogen activator, urokinase	3.72021	0.00249997
A_01_P003088	IL1F9	interleukin 36, gamma	3.7191	0.000636007
A_01_P003445	LOC715923	macrosialin-like	3.71834	0.000892548
A_01_P011214	SNAI1	snail homolog 1 (Drosophila)	3.71635	0.00248193
A_01_P001050	ERO1L	ERO1-like (S. cerevisiae)	3.71352	0.00107736
A_01_P008848	LOC700588	tumor necrosis factor ligand superfamily member 9-like	3.71033	0.000392889
A_01_P011701	OGFRL1	opioid growth factor receptor-like 1	3.69602	0.00104761
A_01_P004051	CCRN4L	CCR4 carbon catabolite repression 4-like (S. cerevisiae)	3.69556	0.000398327
A_01_P000037	TPBG	trophoblast glycoprotein	3.693	0.0013548
A_01_P005250	ACRBP	acrosin binding protein	3.69183	0.0022488
A_01_P018883	PRKCSH	protein kinase C substrate 80K-H	3.68823	0.000162965
A_01_P007833	LOC711624	zinc transporter 1-like	3.68328	0.000978994
A_01_P018944	ZNF703	zinc finger protein 703	3.68278	0.00238361
A_01_P005456	TFPI	TFPI tissue factor pathway inhibitor	3.68125	0.000337477
A_01_P014117	ICAM1	intercellular adhesion molecule 1	3.67741	3.56495e-05
A_01_P006026	LOC708806	cell cycle regulator Mat89Bb homolog	3.6723	0.00127976
A_01_P011574	CLCF1	cardiotrophin-like cytokine factor 1	3.66234	0.000255186
A_01_P008489	IDO1	indoleamine 2,3-dioxygenase 1	3.66104	3.92785e-05
A_01_P010087	SRC	v-src sarcoma (Schmidt-Ruppin A-2) viral oncogene homolog (avian)	3.65318	0.000395605
A_01_P009978	LTBR	lymphotoxin beta receptor (TNFR superfamily, member 3)	3.65263	0.000325805
A_01_P000250	LILRAB	leukocyte immunoglobulin-like receptor, subfamily A, member b	3.64596	0.000482991
A_01_P004556	LOC716822	DENN domain-containing protein 2A-like	3.64078	0.00406206
A_01_P011858	MAFF	v-maf musculoaponeurotic fibrosarcoma oncogene homolog F (avian)	3.6298	0.00151995
A_01_P005462	LOC706693	uncharacterized protein C1orf51-like	3.62387	0.000291009
A_01_P010129	LOC694600	NKG2D ligand 2-like	3.61567	9.00714e-05
A_01_P019959	CTSC	cathepsin C	3.61295	6.83881e-05
A_01_P018864	LOC702712	G-protein coupled receptor 109B-like	3.6117	0.000169638
A_01_P011876	LOC702712	G-protein coupled receptor 109B-like	3.60652	0.000169638
A_01_P018909	MED1	mediator complex subunit 1	3.60621	0.000561969
A_01_P001599	LOC100424147	WD repeat-containing protein 13-like	3.57989	3.7425e-05
A_01_P001858	BAIAP2L1	BAI1-associated protein 2-like 1	3.57259	0.000518772
A_01_P012363	ADAM8	ADAM metallopeptidase domain 8	3.57185	7.60411e-05
A_01_P011425	IL18	interleukin 18 (interferon-gamma-inducing factor)	3.56146	0.00233626
A_01_P009334	LOC719749	trem-like transcript 2 protein-like	3.5492	0.00157163
A_01_P016703	RHOB	ras homolog gene family, member B	3.5492	0.000912499
A_01_P014021	LOC704519	NADH-cytochrome b5 reductase 1-like	3.54576	0.000426182
A_01_P008235	LOC693629	stAR-related lipid transfer protein 8-like	3.52854	0.000139641
A_01_P002581	LYZ	lysozyme	3.52614	0.0017954
A_01_P013192	ATF3	activating transcription factor 3	3.51354	0.00186197
A_01_P011429	IL1RAP	interleukin 1 receptor accessory protein	3.51121	0.000616809
A_01_P012884	MT1E	metallothionein 1E	3.50513	3.33674e-05
A_01_P000804	DHRS9	dehydrogenase/reductase (SDR family) member 9	3.50462	0.00213889
A_01_P004598	LOC717588	dapper homolog 3-like	3.49527	0.000355376
A_01_P012309	TLCD2	TLC domain containing 2	3.49405	0.00032672
A_01_P009469	C9H10orf11	chromosome 10 open reading frame 11 ortholog	3.48507	0.000801449
A_01_P006871	RTN2	reticulon-2-like	3.48377	0.000178718
A_01_P009616	LOC696317	5-hydroxytryptamine receptor 7-like	3.47551	0.000312518
A_01_P000724	HBA2	hemoglobin, alpha 2	3.47367	0.000143449
A_01_P000026	HBG	hemoglobin, gamma G	3.45963	0.0062244
A_01_P004260	HBA2	hemoglobin, alpha 2	3.4539	0.000157721
A_01_P000361	BAMBI	BMP and activin membrane-bound inhibitor homolog	3.44544	0.000518772
A_01_P018157	PGCP	plasma glutamate carboxypeptidase	3.44252	0.00488391
A_01_P001735	PLCB3	phospholipase C, beta 3 (phosphatidylinositol-specific)	3.43297	6.88251e-05
A_01_P017845	LOC720962	complement factor I-like	3.4267	0.00530313
A_01_P014899	GPR97	G protein-coupled receptor 97	3.40908	0.00371337
A_01_P015605	ZDHHC9	palmitoyltransferase ZDHHC9-like	3.39679	0.000175178
A_01_P004743	TLR4	toll-like receptor 4	3.39408	5.06753e-05
A_01_P002462	AOAH	acyloxyacyl hydrolase (neutrophil)	3.37178	0.000225015
A_01_P008118	CCL24	chemokine (C-C motif) ligand 24	3.37113	0.000281126
A_01_P009001	GPC4	glypican 4	3.36638	0.00147518
A_01_P014692	PLK3	polo-like kinase 3	3.35716	2.12233e-05
A_01_P014123	TXNIP	thioredoxin interacting protein	3.34986	5.84864e-05
A_01_P019431	LOC100424606	guanine nucleotide-binding protein G(I)/G(S)/G(O) subunit gamma-12-like	3.34719	1.60424e-05
A_01_P017934	KLF4	Kruppel-like factor 4 (gut)	3.34678	3.37008e-05
A_01_P017007	RAB27B	RAB27B, member RAS oncogene family	3.33887	0.00214605
A_01_P006525	TNFRSF21	tumor necrosis factor receptor superfamily, member 21	3.3367	0.000834665
A_01_P015963	RIPK2	receptor-interacting serine-threonine kinase 2	3.33211	1.6664e-05
A_01_P001758	ARHGAP6	Rho GTPase activating protein 6	3.3318	0.0016146
A_01_P007092	LOC696317	5-hydroxytryptamine receptor 7-like	3.327	0.000612353
A_01_P018319	MT4	metallothionein 4	3.32483	9.15047e-05
A_01_P010201	ZNF628	n-acetyltransferase 14-like	3.3226	6.81962e-05
A_01_P006559	FOXA1	forkhead box A1	3.3119	0.00419126
A_01_P002866	GPX3	glutathione peroxidase 3 (plasma)	3.30247	0.00112821
A_01_P001499	MEFV	Mediterranean fever	3.29966	0.000714184
A_01_P017811	CKB	creatine kinase, brain	3.29248	0.000310921
A_01_P004136	LOC722607	uncharacterized protein C8orf42-like	3.28647	0.00558616
A_01_P005177	ADORA2B	adenosine A2b receptor	3.28149	0.00144757
A_01_P012775	GNG8	guanine nucleotide binding protein (G protein), gamma 8	3.28026	0.000712359
A_01_P005912	LOC713579	immunoglobulin superfamily member 3-like	3.27819	0.000139641
A_01_P001703	LOC709905	hypothetical LOC709905	3.27528	6.08033e-05
A_01_P013861	TNFAIP3	tumor necrosis factor, alpha-induced protein 3	3.27204	3.56495e-05
A_01_P006922	COLEC12	collectin sub-family member 12	3.26552	0.000307467
A_01_P005542	F8A1	coagulation factor VIII-associated 1	3.26509	0.000220927
A_01_P019258	ITGA2	integrin, alpha 2 (CD49B, alpha 2 subunit of VLA-2 receptor)	3.26249	0.000726314
A_01_P015983	MTHFD2L	methylenetetrahydrofolate dehydrogenase (NADP+ dependent) 2-like	3.25789	0.000859355
A_01_P001313	ARRDC4	arrestin domain containing 4	3.24599	0.0034207
A_01_P000512	SMCR8	Smith-Magenis syndrome chromosome region, candidate 8	3.24067	0.000274977
A_01_P017946	LOC706837	neuronatin-like	3.2339	0.000418582
A_01_P005237	LOC704489	reticulon-4 receptor-like 2-like	3.22558	0.0020785
A_01_P015655	ATN1	atrophin 1	3.22556	0.000269421
A_01_P011420	LOC722347	DNA-binding protein A-like	3.19651	0.00027935
A_01_P014388	LOC698194	germ cell-specific gene 1 protein-like	3.19461	8.4235e-05
A_01_P008030	ERRFI1	ERBB receptor feedback inhibitor 1	3.18955	0.00284166
A_01_P012361	MT2A	metallothionein 2A	3.18919	0.000141583
A_01_P008690	LOC100426039	aquaporin-12-like	3.18601	0.00660733
A_01_P011984	LOC703281	midline-2-like	3.18529	0.000645155
A_01_P007482	DUSP1	dual specificity phosphatase 1	3.1848	0.000178871
A_01_P009187	BAI3	brain-specific angiogenesis inhibitor 3	3.18098	0.00136573
A_01_P020062	S100A4	S100 calcium binding protein A4	3.18039	0.000329588
A_01_P006468	LOC713232	phospholipid scramblase 1-like	3.17803	0.00181761
A_01_P011588	FZD6	frizzled family receptor 6	3.17359	0.00136564
A_01_P019779	SOCS3	suppressor of cytokine signaling 3	3.17216	0.00110256
A_01_P018496	P4HA1	prolyl 4-hydroxylase, alpha polypeptide I	3.17068	0.00315475
A_01_P007765	LOC711518	kazal-type serine protease inhibitor domain-containing protein 1-like	3.16519	0.00262707
A_01_P005209	SLC11A1	solute carrier family 11, member 1	3.16316	0.000875675
A_01_P012524	TECTA	tectorin alpha	3.16276	0.000561969
A_01_P005420	KLF5	krueppel-like factor 5-like	3.15616	0.00843746
A_01_P001724	LOC698794	protein FAM92A1-like	3.1543	0.00277512
A_01_P007354	LRRC70	leucine rich repeat containing 70	3.15	0.00423749
A_01_P011657	DCN	decorin	3.14981	0.00893377
A_01_P006061	AAMP	angio-associated, migratory cell protein	3.1366	0.00414886
A_01_P007780	NBN	nibrin	3.13318	2.33024e-05
A_01_P012213	LYNX1	Ly6/neurotoxin 1	3.12672	0.000859355
A_01_P008458	LOC700098	oligodendrocyte transcription factor 2-like	3.12122	0.00771622
A_01_P013158	DOCK5	dedicator of cytokinesis 5	3.11718	0.00440958
A_01_P013949	OPHN1	oligophrenin 1	3.11366	0.00842652
A_01_P006510	CDH17	cadherin 17, LI cadherin (liver-intestine)	3.10862	0.00496452
A_01_P004159	CAMK1	calcium/calmodulin-dependent protein kinase I	3.10353	8.21043e-05
A_01_P014037	GADD45B	growth arrest and DNA-damage-inducible, beta	3.10292	7.1865e-05
A_01_P017939	LOC720913	alpha-(1,3)-fucosyltransferase-like	3.10038	0.000998957
A_01_P018714	CSF2RB	colony stimulating factor 2 receptor, beta, low-affinity	3.09097	0.00293111
A_01_P016939	SLC2A3	solute carrier family 2 (facilitated glucose transporter), member 3	3.08514	0.000489711
A_01_P002845	B3GNT8	UDP-GlcNAc:betaGal beta-1,3-N-acetylglucosaminyltransferase 8	3.0848	0.000623485
A_01_P004111	LOC574097	Mn-superoxide dismutase	3.07977	0.000169638
A_01_P002397	PANX1	pannexin 1	3.07698	0.00181619
A_01_P006010	UAP1L1	UDP-N-acteylglucosamine pyrophosphorylase 1-like 1	3.07282	0.000226146
A_01_P018938	LOC721669	guanine nucleotide-binding protein subunit alpha-15-like	3.07157	0.000499877
A_01_P019443	DRAM1	DNA-damage regulated autophagy modulator 1	3.06629	0.000614173
A_01_P009023	IGFBP7	insulin-like growth factor binding protein 7	3.06004	0.00614954
A_01_P017060	ADC	arginine decarboxylase	3.05243	0.000744722
A_01_P019556	LOC712754	regulator of G-protein signaling 1-like	3.04697	0.000304438
A_01_P009826	PMFBP1	polyamine modulated factor 1 binding protein 1	3.04573	0.000213304
A_01_P003653	INHA	inhibin, alpha	3.03826	0.0023049
A_01_P013750	NDRG1	N-myc downstream regulated 1	3.03501	0.00216474
A_01_P008866	ASAH1	N-acylsphingosine amidohydrolase (acid ceramidase) 1	3.03349	3.65003e-05
A_01_P008026	GPR141	G protein-coupled receptor 141	3.03293	8.17376e-05
A_01_P001418	FAM63A	family with sequence similarity 63, member A	3.03187	0.00147791
A_01_P007899	LOC713832	uncharacterized protein C16orf46 homolog	3.02822	0.000893508
A_01_P002168	LOC712970	perilipin 2-like	3.02651	3.56495e-05
A_01_P018687	ETS2	v-ets erythroblastosis virus E26 oncogene homolog 2	3.02094	0.000302464
A_01_P014192	GBP6	guanylate binding protein family, member 6	3.01851	0.000971466
A_01_P015423	LOC715527	uncharacterized protein C20orf112 homolog	3.01097	7.86987e-05
A_01_P014647	ANXA5	annexin A5	3.00872	0.000269421
A_01_P019798	CASP1	caspase 1, apoptosis-related cysteine peptidase	3.00542	0.000810583
A_01_P003905	ABHD5	abhydrolase domain containing 5	2.99253	0.00387535
A_01_P004580	LGALS3	lectin, galactoside-binding, soluble, 3	2.9862	0.00742088
A_01_P015120	CEBPE	CCAAT/enhancer binding protein (C/EBP), epsilon	2.98306	0.00925163
A_01_P003944	PTPLA	protein tyrosine phosphatase-like, member A	2.98077	0.000468598
A_01_P001838	LOC718993	bestrophin-1-like	2.97896	0.00663368
A_01_P014919	CCL4L1	C-C motif chemokine 4-like	2.9784	0.000255186
A_01_P016028	LOC697051	putative N-acetylglucosamine-6-phosphate deacetylase-like	2.97713	0.001045
A_01_P003673	MGST1	microsomal glutathione S-transferase 1	2.97372	0.00148175
A_01_P001249	PDXK	pyridoxal (pyridoxine, vitamin B6) kinase	2.9722	0.000426182
A_01_P003919	LOC715859	beta-parvin-like	2.97005	0.00140917
A_01_P016863	LOC707198	serine/threonine-protein phosphatase 4 regulatory subunit 4-like	2.95699	0.000235443
A_01_P001801	SOX17	SRY (sex determining region Y)-box 17	2.95473	0.00216318
A_01_P010537	MNP1A	alpha-defensin 1A	2.94984	0.00937079
A_01_P000134	PLA1A	phospholipase A1 member A	2.94228	0.00195027
A_01_P010555	EPHA2	EPH receptor A2	2.94103	0.000102825
A_01_P008363	LST1	leukocyte specific transcript 1	2.93893	0.000166497
A_01_P007683	LILRA5	leukocyte immunoglobulin-like receptor, subfamily A (with TM domain), member 5	2.93843	0.0012811
A_01_P018142	MNS1	meiosis-specific nuclear structural 1	2.93704	0.00011357
A_01_P015016	LEP	leptin	2.93272	0.00788473
A_01_P008884	IL1RN	interleukin 1 receptor antagonist	2.93151	0.00498928
A_01_P006926	FOS	FBJ murine osteosarcoma viral oncogene homolog	2.93146	0.00011316
A_01_P016553	STX11	syntaxin 11	2.92818	0.000505972
A_01_P007775	LOC720181	endothelial cells scavenger receptor-like	2.92525	0.0087815
A_01_P009457	RNF19B	e3 ubiquitin-protein ligase RNF19B-like	2.92004	3.82485e-05
A_01_P004798	FUT11	fucosyltransferase 11 (alpha (1,3) fucosyltransferase)	2.91945	0.0098066
A_01_P018389	RIT1	Ras-like without CAAX 1	2.91591	0.00027173
A_01_P014271	UPP1	uridine phosphorylase 1	2.9139	0.0046216
A_01_P011601	BHLHE40	basic helix-loop-helix family, member e40	2.91119	0.000244519
A_01_P012205	ITGB8	integrin, beta 8	2.91113	0.000468598
A_01_P008181	RASD1	RAS, dexamethasone-induced 1	2.91027	0.00595325
A_01_P011476	CXCL2	chemokine (C-X-C motif) ligand 2	2.89879	0.000719155
A_01_P019757	ST3GAL6	ST3 beta-galactoside alpha-2,3-sialyltransferase 6	2.89273	0.0010296
A_01_P001147	PRRG1	proline rich Gla (G-carboxyglutamic acid) 1	2.89011	0.00923741
A_01_P006620	LOC715456	leukemia inhibitory factor-like	2.88909	0.000561969
A_01_P013406	DUSP26	dual specificity phosphatase 26 (putative)	2.88852	0.00824689
A_01_P012034	S100A6	S100 calcium binding protein A6	2.88405	8.5588e-05
A_01_P010253	EMP1	epithelial membrane protein 1	2.88019	8.42665e-05
A_01_P004870	NRP2	neuropilin 2	2.87246	0.00320246
A_01_P010642	PIM3	pim-3 oncogene	2.87147	0.000304454
A_01_P015002	NUMBL	numb homolog (Drosophila)-like	2.86429	0.0012649
A_01_P015533	C2orf62	chromosome 2 open reading frame 62	2.85746	0.000613566
A_01_P019061	FILIP1L	filamin A interacting protein 1-like	2.85693	0.000821383
A_01_P006286	LOC100423135	fibulin-1-like	2.85217	0.000140991
A_01_P011102	RAB13	RAB13, member RAS oncogene family	2.85186	0.000448715
A_01_P010373	NID1	nidogen 1	2.84967	0.00113002
A_01_P000934	LOC709039	ras-related protein Rab-3C-like	2.84385	0.00533801
A_01_P016284	LOC718145	homeobox protein Meis3-like	2.83326	0.000624734
A_01_P008930	LOC714751	c-C motif chemokine 7-like	2.83222	0.00550579
A_01_P001384	TEX2	testis expressed 2	2.83166	0.00017783
A_01_P010618	NACC2	NACC family member 2, BEN and BTB (POZ) domain containing	2.83019	0.00368146
A_01_P008422	TSGA13	testis specific, 13	2.82195	0.000505566
A_01_P017493	LOC715011	tubulin beta-8 chain-like	2.79899	0.00248416
A_01_P014301	ATP1B1	ATPase, Na+/K+ transporting, beta 1 polypeptide	2.79446	0.00324552
A_01_P001060	HES4	hairy and enhancer of split 4 (Drosophila)	2.79424	0.000183058
A_01_P002090	LOC100424668	olfactory receptor 13H1-like	2.79058	5.84864e-05
A_01_P010458	ATP1B1	ATPase, Na+/K+ transporting, beta 1 polypeptide	2.78863	0.000392889
A_01_P001216	LOC719781	SLAM family member 7-like	2.78648	0.00109542
A_01_P015860	PIK3CB	phosphoinositide-3-kinase, catalytic, beta polypeptide	2.78637	0.00244067
A_01_P013639	TNFRSF18	tumor necrosis factor receptor superfamily, member 18	2.78573	0.000505566
A_01_P014250	LMO2	LIM domain only 2 (rhombotin-like 1)	2.78417	0.00042721
A_01_P004672	IFIT2	interferon-induced protein with tetratricopeptide repeats 2	2.78293	0.00417638
A_01_P016421	F2R	coagulation factor II (thrombin) receptor	2.78126	0.00390687
A_01_P018538	MXD1	MAX dimerization protein 1	2.78116	0.00579945
A_01_P013558	LST1	leukocyte specific transcript 1	2.77282	0.000122583
A_01_P009370	C6orf154	chromosome 6 open reading frame 154	2.77129	0.000162305
A_01_P000328	LOC713911	protein FAM89A-like	2.76947	0.000504156
A_01_P007529	LOC715011	tubulin beta-8 chain-like	2.76917	0.00344826
A_01_P002193	MGST1	microsomal glutathione S-transferase 1	2.76093	0.00297079
A_01_P019759	LOC702789	phorbol-12-myristate-13-acetate-induced protein 1-like	2.75796	0.00499992
A_01_P001746	TNFRSF12A	tumor necrosis factor receptor superfamily, member 12A	2.74916	0.00117963
A_01_P007271	NFKBIZ	nuclear factor of kappa light polypeptide gene enhancer in B-cells inhibitor, zeta	2.74804	3.56495e-05
A_01_P001590	LTBP1	latent transforming growth factor beta binding protein 1	2.74662	0.0031192
A_01_P005009	LOC697150	multiple epidermal growth factor-like domains protein 6-like	2.74661	0.000241244
A_01_P005141	LOC716650	tumor necrosis factor receptor superfamily member 10B-like	2.74396	0.00464378
A_01_P018166	LOC693635	histone H2B type 3-B-like	2.73945	0.00315238
A_01_P000255	TNF	tumor necrosis factor	2.73674	3.33674e-05
A_01_P005073	LOC710796	frizzled-5-like	2.73663	0.00135156
A_01_P013803	LOC719807	intelectin-1-like	2.73613	0.00702753
A_01_P014125	LOC709340	transmembrane protein 52-like	2.72696	0.00581926
A_01_P009031	LOC695144	protein C16orf88-like	2.71858	0.000152143
A_01_P017725	RGS6	regulator of G-protein signaling 6	2.7112	0.00180074
A_01_P003313	PRKG2	Protein kinase, cGMP-dependent, type II	2.70946	0.000184951
A_01_P014829	BCL2L14	BCL2-like 14 (apoptosis facilitator)	2.70349	0.000923531
A_01_P015560	STAC3	SH3 and cysteine rich domain 3	2.70096	0.00188704
A_01_P001495	TRIB1	tribbles homolog 1 (Drosophila)	2.69855	0.00101471
A_01_P010392	LOC696878	v-type proton ATPase catalytic subunit A-like	2.6954	0.000561969
A_01_P017479	GPC1	glypican 1	2.69444	0.0087815
A_01_P018096	MMP10	matrix metallopeptidase 10 (stromelysin 2)	2.6916	0.00308007
A_01_P010581	LOC715264	protein S100-A2-like	2.6906	0.0033646
A_01_P004392	RASGRP4	RAS guanyl releasing protein 4	2.69003	0.0067552
A_01_P013592	CISH	cytokine inducible SH2-containing protein	2.68912	0.000126251
A_01_P013123	LOC711743	lipopolysaccharide-induced tumor necrosis factor-alpha factor-like	2.68789	0.000445281
A_01_P016870	SOD2	superoxide dismutase 2, mitochondrial	2.68613	0.000377582
A_01_P015391	VWA5B1	von Willebrand factor A domain containing 5B1	2.68395	0.000390498
A_01_P003520	SIK1	serine/threonine-protein kinase SIK1-like	2.68179	1.96427e-05
A_01_P015097	CA7	carbonic anhydrase VII	2.68017	0.00102806
A_01_P010787	PIK3CB	phosphoinositide-3-kinase, catalytic, beta polypeptide	2.67787	0.00202676
A_01_P009256	ALDH1A2	aldehyde dehydrogenase 1 family, member A2	2.66325	0.00122031
A_01_P009817	TH	tyrosine hydroxylase	2.66286	0.00054383
A_01_P016142	TPMT	thiopurine S-methyltransferase	2.65783	0.00123212
A_01_P013130	MYLIP	myosin regulatory light chain interacting protein	2.64456	0.00963553
A_01_P009681	NPC2	Niemann-Pick disease, type C2	2.63887	0.000336349
A_01_P002983	PBK	PDZ binding kinase	2.63548	0.00280913
A_01_P014421	WFS1	Wolfram syndrome 1 (wolframin)	2.63485	0.00102434
A_01_P012774	ZC3H12A	zinc finger CCCH-type containing 12A	2.63403	0.000342801
A_01_P012978	LOC703830	CMRF35-like molecule 1-like	2.63212	0.00108522
A_01_P002811	LOC718339	immediate early response gene 5 protein-like	2.62975	0.000269882
A_01_P012635	LOC712617	regulator of G-protein signaling 2-like	2.6263	0.00298127
A_01_P018838	COL20A1	collagen, type XX, alpha 1	2.62328	0.000426182
A_01_P007248	SERTAD1	SERTA domain containing 1	2.62142	0.000210989
A_01_P006743	TPM1	tropomyosin 1 (alpha)	2.61873	0.00042721
A_01_P008727	SLC15A3	solute carrier family 15, member 3	2.61515	0.00201363
A_01_P008137	PRRG4	proline rich Gla (G-carboxyglutamic acid) 4	2.61407	0.00119037
A_01_P004365	LOC703934	cdc42-interacting protein 4-like	2.612	0.000144876
A_01_P011952	FGFR3	fibroblast growth factor receptor 3	2.61171	0.000244148
A_01_P014132	LOC712565	DNA mismatch repair protein Mlh1-like	2.60702	0.00337489
A_01_P017277	TST	thiosulfate sulfurtransferase (rhodanese)	2.60618	0.00337489
A_01_P002415	DHX58	DEXH (Asp-Glu-X-His) box polypeptide 58	2.60604	0.00984897
A_01_P014075	LOC720949	general transcription factor IIF subunit 1-like	2.60398	0.00144931
A_01_P015553	ZNF296	zinc finger protein 296	2.60316	0.000561969
A_01_P003233	PIK3CB	phosphoinositide-3-kinase, catalytic, beta polypeptide	2.59429	0.00132111
A_01_P002994	LOC706221	bactericidal permeability-increasing protein-like	2.59392	0.000892971
A_01_P000623	LOC718089	protein ETHE1, mitochondrial-like	2.59347	9.37739e-05
A_01_P002909	LOC694062	Down syndrome critical region protein 9-like	2.58873	0.00180074
A_01_P015676	TP53INP2	tumor protein p53 inducible nuclear protein 2	2.58678	0.00388766
A_01_P011842	SDCBP	syndecan binding protein (syntenin)	2.58509	0.000159923
A_01_P018241	ACOT7	acyl-CoA thioesterase 7	2.58314	0.000674908
A_01_P013091	CCDC151	coiled-coil domain containing 151	2.57399	0.000505972
A_01_P001566	OLFM1	olfactomedin 1.	2.5702	0.003721
A_01_P014498	MAG	myelin associated glycoprotein	2.56925	0.00795495
A_01_P001892	APOBEC3F	apolipoprotein B mRNA editing enzyme, catalytic polypeptide-like 3F	2.56351	0.00525718
A_01_P015984	RHBDF2	rhomboid 5 homolog 2 (Drosophila)	2.56043	0.00158534
A_01_P016575	ITGAV	integrin, alpha V (vitronectin receptor, alpha polypeptide, antigen CD51)	2.56038	0.00731063
A_01_P000212	LOC716022	vasodilator-stimulated phosphoprotein-like	2.55946	8.17376e-05
A_01_P005683	ERBB2	v-erb-b2 erythroblastic leukemia viral oncogene homolog 2, neuro/glioblastoma derived oncogene	2.5588	0.000304454
A_01_P019543	ATP6V1B2	ATPase, H+ transporting, lysosomal 56/58kDa, V1 subunit B2	2.55722	0.00440205
A_01_P006618	TLR5	toll-like receptor 5	2.55634	0.00111747
A_01_P011817	LOC100430701	hypothetical LOC100430701	2.55598	0.000334048
A_01_P013177	C1S	complement component 1, s subcomponent	2.55308	0.00205949
A_01_P016420	CREG1	cellular repressor of E1A-stimulated genes 1	2.55187	0.000505495
A_01_P016224	PIM1	pim-1 oncogene	2.54872	0.0021664
A_01_P010451	HMOX1	heme oxygenase (decycling) 1	2.53814	0.00123326
A_01_P012372	LOC717288	early activation antigen CD69-like	2.53663	0.00381607
A_01_P013564	DUSP6	dual specificity phosphatase 6	2.52989	0.00380958
A_01_P005317	FAM26F	family with sequence similarity 26, member F	2.5295	0.00728948
A_01_P010619	CTGF	connective tissue growth factor	2.52597	0.00612758
A_01_P001218	IRAK3	interleukin-1 receptor-associated kinase 3	2.51288	0.00423749
A_01_P012829	ALDH1A1	aldehyde dehydrogenase 1 family, member A1	2.50852	0.00262705
A_01_P004777	ETV3	ETS translocation variant 3-like	2.50057	0.00065995
A_01_P017051	LOC699003	uridine diphosphate glucose pyrophosphatase-like	2.5004	0.00291427
A_01_P012110	MMP1	matrix metallopeptidase 1 (interstitial collagenase)	2.50023	9.26335e-05
A_01_P017841	EIF4A1	eukaryotic translation initiation factor 4A1	2.49632	0.00019711
A_01_P014941	LAMP2	lysosomal-associated membrane protein 2	2.49022	0.00556074
A_01_P015453	PAK1IP1	PAK1 interacting protein 1	2.48717	0.000231744
A_01_P016344	RCAN1	regulator of calcineurin 1	2.48663	0.00319497
A_01_P012742	PLBD2	phospholipase B domain containing 2	2.48447	0.00126124
A_01_P002156	CD200	CD200 molecule	2.48164	0.00153361
A_01_P018826	LMNA	lamin A/C	2.4814	0.000819579
A_01_P012169	PGAM1	phosphoglycerate mutase 1 (brain)	2.47688	0.00734472
A_01_P006292	LIMK1	LIM domain kinase 1	2.47278	9.17358e-05
A_01_P002614	PCNXL2	pecanex-like 2 (Drosophila)	2.46832	0.00427432
A_01_P000174	SORD	sorbitol dehydrogenase	2.4683	0.00491269
A_01_P004699	LOC694029	apolipoprotein L2-like	2.46287	0.000582582
A_01_P017372	RNASE4	ribonuclease, RNase A family, 4	2.46285	0.00232628
A_01_P009148	KCNC2	potassium voltage-gated channel, Shaw-related subfamily, member 2	2.4626	0.000136698
A_01_P005506	LOC100430004	uncharacterized protein C2orf14-like 2-like	2.4549	0.00294437
A_01_P002963	LOC100425533	hypothetical protein LOC100425533	2.45216	6.54357e-05
A_01_P011228	LOC694250	apolipoprotein L4-like	2.45195	0.00156682
A_01_P004384	LOC716017	UDP-GlcNAc:betaGal beta-1,3-N-acetylglucosaminyltransferase 7-like	2.4515	0.00582928
A_01_P008861	PLEK	pleckstrin	2.44762	0.00163274
A_01_P000060	FAP	fibroblast activation protein, alpha	2.44603	0.00619427
A_01_P020130	FSCN1	fascin homolog 1, actin-bundling protein (Strongylocentrotus purpuratus)	2.4422	0.00279634
A_01_P013265	LOC100427044	uncharacterized protein C14orf162 homolog	2.44173	0.000630019
A_01_P005424	KRT83	keratin 83	2.44083	0.000585617
A_01_P010686	FGR	Gardner-Rasheed feline sarcoma viral (v-fgr) oncogene homolog	2.44031	0.00582087
A_01_P010473	CSRP2	cysteine and glycine-rich protein 2	2.43881	0.000117248
A_01_P005322	ATRIP	ATR interacting protein	2.43822	0.00134002
A_01_P015518	DUSP10	dual specificity phosphatase 10	2.43378	0.00183854
A_01_P017111	LOC710527	NADH-cytochrome b5 reductase 2-like	2.43332	0.00337329
A_01_P008109	LOC704626	adiponectin receptor protein 1-like	2.4316	8.17376e-05
A_01_P001485	LOC711101	hypothetical	2.42754	0.00228557
A_01_P008818	LOC718147	serine/threonine-protein kinase LMTK2-like	2.42562	0.00798371
A_01_P002053	STAT2	signal transducer and activator of transcription 2, 113kDa	2.42112	0.000913287
A_01_P014337	SRMS	src-related kinase lacking C-terminal regulatory tyrosine and N-terminal myristylation sites	2.41986	0.00736689
A_01_P004685	LOC713715	c-C chemokine receptor-like 2-like	2.41679	0.00525718
A_01_P005403	LOC711624	zinc transporter 1-like	2.41381	0.00302697
A_01_P008415	TBXAS1	thromboxane A synthase 1 (platelet)	2.40925	0.00114858
A_01_P012436	PTGER2	prostaglandin E receptor 2 (subtype EP2), 53kDa	2.40852	0.000328531
A_01_P008624	LAP3	leucine aminopeptidase 3	2.40614	0.000387128
A_01_P020093	TCIRG1	T-cell, immune regulator 1, ATPase, H+ transporting, lysosomal V0 subunit A3	2.40498	0.00148291
A_01_P004143	MSC	musculin	2.40327	8.5588e-05
A_01_P005227	TGM2	transglutaminase 2 (C polypeptide, protein-glutamine-gamma-glutamyltransferase)	2.40316	0.00464378
A_01_P012413	TBC1D9	TBC1 domain family, member 9 (with GRAM domain)	2.3949	0.00178709
A_01_P006245	PDLIM1	PDZ and LIM domain 1	2.39019	0.00242095
A_01_P016458	CHRDL1	chordin-like 1	2.3874	0.000136698
A_01_P011637	TUBB2C	tubulin, beta 2C	2.38598	0.00129849
A_01_P014403	MLST8	MTOR associated protein, LST8 homolog (S. cerevisiae	2.38593	9.94436e-05
A_01_P006128	LOC718300	galectin-12-like	2.38193	0.00823909
A_01_P012780	NR4A2	nuclear receptor subfamily 4, group A, member 2	2.38155	0.00114823
A_01_P001963	LOC697057	high mobility group protein B2-like	2.38144	0.000237251
A_01_P003583	RECQL4	ATP-dependent DNA helicase Q4-like	2.37942	0.000141583
A_01_P002830	LOC722189	retinoic acid receptor responder protein 3-like	2.37591	0.00141502
A_01_P000403	LOC719654	sialic acid-binding Ig-like lectin 12-like	2.37586	0.00120008
A_01_P018986	LOC718513	insulin-induced gene 2 protein-like	2.37438	0.000289717
A_01_P008711	PKIG	protein kinase (cAMP-dependent, catalytic) inhibitor gamma	2.37328	0.000958996
A_01_P013575	MDM2	Mdm2 p53 binding protein homolog (mouse)	2.37178	0.00102806
A_01_P008339	CASP1	caspase 1, apoptosis-related cysteine peptidase (interleukin 1, beta, convertase)	2.37078	0.00190582
A_01_P015508	F11R	F11 receptor	2.37022	0.000468598
A_01_P017042	PTAFR	platelet-activating factor receptor	2.36862	0.000885547
A_01_P004882	IGF2BP3	insulin-like growth factor 2 mRNA binding protein 3	2.36815	0.00327656
A_01_P013182	B3GNT4	UDP-GlcNAc:betaGal beta-1,3-N-acetylglucosaminyltransferase 4	2.36473	0.000319278
A_01_P008936	GPRIN2	G protein regulated inducer of neurite outgrowth 2	2.36158	0.00581926
A_01_P002348	LOC711496	retinol dehydrogenase 8-like	2.36091	0.00767276
A_01_P001845	LOC720613	pannexin-2-like	2.35489	0.00893053
A_01_P014082	SLC6A2	solute carrier family 6 (neurotransmitter transporter, noradrenalin), member 2	2.35232	1.74779e-05
A_01_P014000	NFKB2	nuclear factor of kappa light polypeptide gene enhancer in B-cells 2 (p49/p100)	2.35213	0.000561969
A_01_P009546	F11R	F11 receptor	2.34992	0.0006301
A_01_P017688	SCN1B	sodium channel, voltage-gated, type I, beta	2.34359	0.00178709
A_01_P004565	LOC711101	hypothetical	2.34342	0.00181761
A_01_P002594	BCL2L1	BCL2-like 1	2.34323	0.000313325
A_01_P004443	SDC2	syndecan 2	2.33477	0.0016282
A_01_P018086	LOC711075	WD repeat-containing protein 63-like	2.3305	0.00059114
A_01_P008932	C1QL2	complement component 1, q subcomponent-like 2	2.32971	0.00102225
A_01_P002562	LOC696005	hypothetical LOC696005	2.32914	0.000612811
A_01_P017377	LOC694116	LIM and senescent cell antigen-like-containing domain protein 1-like	2.32478	0.000469477
A_01_P010488	LOC709875	pterin-4-alpha-carbinolamine dehydratase-like	2.32234	0.0014609
A_01_P005423	CD14	CD14 molecule	2.31755	0.00195548
A_01_P001476	DEFB118	defensin, beta 118	2.31731	0.00179274
A_01_P006698	SAMSN1	SAM domain, SH3 domain and nuclear localization signals 1	2.31417	0.000937395
A_01_P013582	LOC711093	complement C1q tumor necrosis factor-related protein 1-like	2.31368	0.00327404
A_01_P004730	TXN	thioredoxin	2.30726	0.00181269
A_01_P002747	OSR2	odd-skipped related 2 (Drosophila)	2.30608	0.00791531
A_01_P006234	HBE1	hemoglobin, epsilon 1	2.30523	0.00240868
A_01_P010587	LOC722746	type-1 angiotensin II receptor-associated protein-like	2.30141	0.00502424
A_01_P006319	GLA	galactosidase, alpha	2.30126	0.000220927
A_01_P004024	GARNL3	GTPase activating Rap/RanGAP domain-like 3	2.30119	0.00215372
A_01_P010099	LOC100431026	hypothetical LOC100431026	2.29822	0.0028223
A_01_P005539	WTAP	Wilms tumor 1 associated protein	2.2934	0.000195274
A_01_P015925	NRBF2	nuclear receptor binding factor 2	2.29103	0.00179324
A_01_P015517	MDM2	Mdm2 p53 binding protein homolog (mouse)	2.28556	0.000504687
A_01_P001281	LOC715145	uncharacterized protein C10orf78-like	2.28494	0.000266276
A_01_P015989	OR2AG2	olfactory receptor, family 2, subfamily AG, member 2	2.28232	0.00275987
A_01_P013020	LOC698101	myosin-Ig-like	2.28147	0.000148008
A_01_P017098	GNG10	guanine nucleotide binding protein (G protein), gamma 10	2.28092	0.000369549
A_01_P002522	LOC694029	apolipoprotein L2-like	2.28061	0.00126923
A_01_P008634	TM7SF4	transmembrane 7 superfamily member 4	2.27754	0.0093725
A_01_P012613	MAP2K3	mitogen-activated protein kinase kinase 3	2.27635	0.00319497
A_01_P005761	TREH	trehalase (brush-border membrane glycoprotein)	2.27619	0.000468339
A_01_P005481	METTL6	methyltransferase like 6	2.2734	0.00751789
A_01_P008664	PRAMEF6	PRAME family member 6	2.2726	0.00897361
A_01_P004850	LOC100429709	leucine-rich repeat neuronal protein 2-like	2.27232	0.00165832
A_01_P003771	LGR4	leucine-rich repeat containing G protein-coupled receptor 4	2.27217	0.00144931
A_01_P000340	FAH	fumarylacetoacetate hydrolase (fumarylacetoacetase)	2.27211	0.0022462
A_01_P019727	GALP	galanin-like peptide	2.27165	0.00704116
A_01_P018605	LOC707279	integrin alpha-7-like	2.2714	0.000523844
A_01_P011168	SPATA6	spermatogenesis associated 6	2.27113	0.00539183
A_01_P012550	F11R	F11 receptor	2.26861	0.000505354
A_01_P006027	LOC708785	hypothetical	2.26532	0.00414886
A_01_P018960	FFAR3	free fatty acid receptor 3	2.25804	0.00260426
A_01_P004562	CTSD	cathepsin D	2.25785	0.00693368
A_01_P004006	LOC698169	steroid receptor RNA activator 1-like	2.25713	0.000636007
A_01_P019194	TMPO	thymopoietin	2.25529	0.00119515
A_01_P000944	MYOG	myogenin (myogenic factor 4)	2.25468	0.00128217
A_01_P003495	ABCF2	ATP-binding cassette, sub-family F (GCN20), member 2	2.25396	0.00198132
A_01_P009843	TMEM8A	transmembrane protein 8A	2.25166	0.00579391
A_01_P002051	SQRDL	sulfide quinone reductase-like (yeast)	2.25135	0.00167916
A_01_P015063	NOX5	NADPH oxidase, EF-hand calcium binding domain 5	2.25089	0.000927258
A_01_P010538	TNFRSF4	tumor necrosis factor receptor superfamily, member 4	2.25071	0.000190865
A_01_P010296	SEMA4C	sema domain, ig domain, TM domain and short cytoplasmic domain, 4C	2.24722	0.00241659
A_01_P002833	LOC701893	LIM domain only protein 3-like	2.24699	0.00865124
A_01_P017476	CPEB2	cytoplasmic polyadenylation element binding protein 2	2.24626	0.00314195
A_01_P007708	LOC696704	heat shock protein beta-7-like	2.24188	0.00121049
A_01_P019862	LOC709310	synaptogyrin-2-like	2.24178	0.000448715
A_01_P006515	SDS	serine dehydratase	2.24102	0.000810583
A_01_P012500	SRCAP	Snf2-related CREBBP activator protein	2.24098	0.00539183
A_01_P014135	INSL5	insulin-like 5	2.23509	0.00115466
A_01_P009599	LOC715740	barttin-like	2.2348	0.000437739
A_01_P013277	MAP3K8	mitogen-activated protein kinase kinase kinase 8	2.23461	0.000981126
A_01_P007997	LOC716959	uncharacterized protein C2orf63 homolog	2.23441	0.0083409
A_01_P003302	OSCAR	osteoclast associated, immunoglobulin-like receptor	2.23317	0.00066916
A_01_P015343	IER3	immediate early response 3	2.23277	0.000437739
A_01_P010872	PPM1J	protein phosphatase, Mg2+/Mn2+ dependent, 1J	2.23161	0.00279643
A_01_P002900	MDM2	Mdm2 p53 binding protein homolog (mouse)	2.23024	0.000969476
A_01_P001223	TRIM47	tripartite motif containing 47	2.22808	0.00380958
A_01_P012331	LOC711743	lipopolysaccharide-induced tumor necrosis factor-alpha factor-like	2.22682	0.000499545
A_01_P014810	COMTD1	catechol-O-methyltransferase domain containing 1	2.22638	0.000288281
A_01_P018173	TUBB2C	tubulin, beta 2C	2.22614	0.00209841
A_01_P003975	OSCAR	osteoclast associated, immunoglobulin-like receptor	2.22537	0.000616809
A_01_P008003	LOC717808	integral membrane protein GPR137B-like	2.22379	8.4235e-05
A_01_P017297	LMNA	lamin A/C	2.22369	0.000300732
A_01_P003515	TNIP3	TNFAIP3 interacting protein 3	2.2224	0.00389974
A_01_P010427	TANK	TRAF family member-associated NFKB activator	2.22065	0.000141877
A_01_P000583	IER3	immediate early response 3	2.21841	0.00027173
A_01_P002298	CDC42EP2	CDC42 effector protein (Rho GTPase binding) 2	2.21678	0.000253517
A_01_P012801	RUSC2	RUN and SH3 domain containing 2	2.21535	0.00555402
A_01_P004360	SAA1	serum amyloid A1	2.21348	0.000563967
A_01_P010989	MDM2	Mdm2 p53 binding protein homolog (mouse)	2.21194	0.000773254
A_01_P001751	EHD1	EH-domain containing 1	2.21041	0.00712593
A_01_P004446	CCDC78	coiled-coil domain containing 78	2.20901	0.000350034
A_01_P010885	CARD14	caspase recruitment domain family, member 14	2.20546	0.00565105
A_01_P017003	C13orf31	laccase (multicopper oxidoreductase) domain containing 1	2.20478	0.000720338
A_01_P015896	P2RX4	p2X purinoceptor 4-like	2.20429	0.000197737
A_01_P006661	DLGAP2	disks large-associated protein 2-like	2.20256	0.00299087
A_01_P003510	CYFIP1	cytoplasmic FMR1 interacting protein 1	2.20225	0.00174913
A_01_P007061	DAPK1	death-associated protein kinase 1	2.20068	0.0041418
A_01_P003810	TFRC	transferrin receptor (p90, CD71)	2.19688	0.00149562
A_01_P011509	TCP11	t-complex 11 homolog (mouse)	2.19622	0.00183642
A_01_P011996	HUS1	HUS1 checkpoint homolog (S. pombe)	2.19473	0.00201829
A_01_P010139	LOC709427	erythrocyte membrane protein band 4.2-like	2.19319	0.00153787
A_01_P012311	BAG3	BCL2-associated athanogene 3	2.19249	0.00579945
A_01_P013753	TMEM63C	transmembrane protein 63C	2.19154	0.000202138
A_01_P013309	NOS2	nitric oxide synthase 2, inducible	2.18983	0.000139027
A_01_P006127	HSD11B1	hydroxysteroid (11-beta) dehydrogenase 1	2.18616	0.00934004
A_01_P002200	ABCC3	ATP-binding cassette, sub-family C (CFTR/MRP), member 3	2.1855	0.00548839
A_01_P017620	ODC1	ornithine decarboxylase 1	2.18292	2.73778e-05
A_01_P004883	TMEM88	TMEM88 transmembrane protein 88	2.1806	0.000751294
A_01_P010743	PSMD9	proteasome (prosome, macropain) 26S subunit, non-ATPase, 9	2.18015	0.00883438
A_01_P001669	RNASEK	ribonuclease, RNase K	2.17666	0.0016432
A_01_P013906	SLC39A4	solute carrier family 39 (zinc transporter), member 4	2.1764	0.00415953
A_01_P007437	RPA3	replication protein A3, 14kDa	2.17356	0.00214268
A_01_P007187	SNX12	sorting nexin 12	2.17339	0.00167042
A_01_P017522	PEA15	phosphoprotein enriched in astrocytes 15	2.17319	0.00141491
A_01_P006693	GCH1	GTP cyclohydrolase 1	2.17313	0.000220927
A_01_P019176	TMEM191C	transmembrane protein 191C	2.17234	0.00149157
A_01_P015893	CLEC4A	C-type lectin domain family 4, member A	2.17134	0.00595325
A_01_P008471	SERPINB1	serpin peptidase inhibitor, clade B (ovalbumin), member 1	2.16981	0.00231119
A_01_P002043	TNIP1	TNFAIP3 interacting protein 1	2.16841	0.000529565
A_01_P007947	MSC	Similar to Homo sapiens musculin (activated B-cell factor-1)	2.1672	0.000134305
A_01_P019536	LGALS3	lectin, galactoside-binding, soluble, 3	2.16658	0.000204898
A_01_P003562	SPRY4	sprouty homolog 4 (Drosophila)	2.1658	0.00667564
A_01_P011250	GRHL1	grainyhead-like 1 (Drosophila)	2.16576	0.000720338
A_01_P010107	ATP2C1	ATPase, Ca++ transporting, type 2C, member 1	2.1631	7.60411e-05
A_01_P001080	C6orf25	chromosome 6 open reading frame 25	2.16296	0.00635837
A_01_P020072	SCT	Homo sapiens secretin (SCT)	2.16142	0.00412123
A_01_P001811	LOC702072	fibroblast growth factor 18-like	2.16088	0.00141719
A_01_P006263	LOC100429731	myosin-binding protein C, fast-type-like	2.16048	0.000220332
A_01_P016844	NFKBIA	nuclear factor of kappa light polypeptide gene enhancer in B-cells inhibitor, alpha	2.16001	3.7425e-05
A_01_P012466	LOC702562	IQ motif and SEC7 domain-containing protein 2-like	2.15944	0.000976174
A_01_P002601	HSPB6	heat shock protein, alpha-crystallin-related, B6	2.15909	0.0015486
A_01_P012497	PPP4C	protein phosphatase 4, catalytic subunit	2.15671	0.00011357
A_01_P013502	MYH4	myosin, heavy chain 4, skeletal muscle	2.15549	5.68873e-05
A_01_P013626	LOC710784	krueppel-like factor 6-like	2.15362	0.00525632
A_01_P019209	GSDMA	gasdermin A	2.15145	0.00217833
A_01_P000375	GPRC5D	G protein-coupled receptor, family C, group 5, member D	2.15053	0.00194579
A_01_P004523	IFRD1	interferon-related developmental regulator 1	2.14693	0.00422735
A_01_P008555	RBP1	retinol binding protein 1, cellular	2.14512	0.00721533
A_01_P006973	LOC722740	f-box only protein 6-like	2.14069	0.000387128
A_01_P001162	GRPEL1	GrpE-like 1, mitochondrial (E. coli)	2.13998	0.0026991
A_01_P002195	SLC31A2	solute carrier family 31 (copper transporters), member 2	2.13675	0.00157083
A_01_P014914	LOC702013	paired box protein Pax-7-like	2.13505	0.000634027
A_01_P012700	LOC100429361	MKL/myocardin-like protein 1-like	2.13428	0.00196833
A_01_P001051	RALB	v-ral simian leukemia viral oncogene homolog B (ras related; GTP binding protein)	2.13388	0.000178398
A_01_P004637	FLI1	Friend leukemia integration 1 transcription factor-like	2.13223	0.00435952
A_01_P003980	RCAN1	regulator of calcineurin 1	2.13065	0.000395605
A_01_P005919	LOC719647	homer protein homolog 3-like	2.13056	0.00198132
A_01_P000952	SUOX	Similar to Homo sapiens sulfite oxidase (SUOX)	2.13038	0.000824965
A_01_P018113	ZBED2	zinc finger, BED-type containing 2	2.13019	0.000505566
A_01_P009276	LOC696549	diacylglycerol O-acyltransferase 2-like	2.12902	0.00965588
A_01_P002798	UBA7	ubiquitin-like modifier activating enzyme 7	2.12714	0.00480744
A_01_P016612	LOC694250	apolipoprotein L4-like	2.12602	0.00229955
A_01_P018875	CTNNA1	catenin (cadherin-associated protein), alpha 1, 102kDa	2.12258	0.00117781
A_01_P017324	OGDHL	oxoglutarate dehydrogenase-like	2.1208	0.000307448
A_01_P007124	EFHD2	EF-hand domain family, member D2	2.11907	0.00581926
A_01_P009760	LOC714996	hypothetical LOC714996	2.11873	0.00954343
A_01_P014363	JUP	junction plakoglobin	2.11828	0.00631661
A_01_P015954	CRTAC1	cartilage acidic protein 1	2.11635	0.00167042
A_01_P006697	LOC719023	excitatory amino acid transporter 4-like	2.11505	0.00689328
A_01_P016118	CLEC11A	C-type lectin domain family 11, member A	2.11413	0.00236395
A_01_P018046	RDX	radixin	2.11344	0.00447399
A_01_P013301	BGN	biglycan	2.11341	0.00105007
A_01_P000703	LOC709079	protein phosphatase 1 regulatory subunit 14D-like	2.11027	0.00457804
A_01_P019680	ONECUT2	one cut homeobox 2	2.10755	0.00507896
A_01_P008373	LOC698169	steroid receptor RNA activator 1-like	2.10751	0.000643923
A_01_P009586	IL17RC	interleukin 17 receptor C	2.10485	0.00357646
A_01_P006290	LOC698101	myosin-Ig-like	2.10471	0.000298438
A_01_P003774	CYB561	cytochrome b-561	2.1045	0.001266
A_01_P013501	GPR35	G protein-coupled receptor 35	2.10412	0.000416274
A_01_P010911	HPN	hepsin	2.104	0.000764579
A_01_P000423	NR2F1	nuclear receptor subfamily 2, group F, member 1	2.10127	0.00378591
A_01_P000727	PGRMC1	progesterone receptor membrane component 1	2.09857	0.000819293
A_01_P002410	LOC715846	transmembrane protein 120A-like	2.09802	0.00279634
A_01_P010580	C11orf42	chromosome 11 open reading frame 42	2.09726	0.00170003
A_01_P001648	APBB3	amyloid beta (A4) precursor protein-binding, family B, member 3	2.09671	0.0014609
A_01_P011365	LOC709366	collagen alpha-1(XXII) chain-like	2.09665	0.00366531
A_01_P014743	F12	coagulation factor XII (Hageman factor)	2.09476	0.000655308
A_01_P019285	FGF22	fibroblast growth factor 22	2.09371	0.000161737
A_01_P013754	KCNC2	potassium voltage-gated channel, Shaw-related subfamily, member 2	2.0843	0.000212559
A_01_P003368	NRG1	neuregulin 1	2.08387	0.00887041
A_01_P014492	LOC722266	hypothetical LOC722266	2.08366	0.00368146
A_01_P017769	LOC708198	RING finger protein 17-like	2.07758	0.00594534
A_01_P002358	P2RX6	purinergic receptor P2X, ligand-gated ion channel, 6	2.07739	0.000392889
A_01_P002301	LOC719616	WD repeat domain phosphoinositide-interacting protein 3-like	2.0762	0.00512164
A_01_P005863	AGXT2	alanine--glyoxylate aminotransferase 2	2.076	0.00202253
A_01_P012330	LOC711743	lipopolysaccharide-induced tumor necrosis factor-alpha factor-like	2.07167	0.000469477
A_01_P004146	CSF1	colony stimulating factor 1 (macrophage)	2.07085	0.000799906
A_01_P009282	RBM3	RNA binding motif (RNP1, RRM) protein 3	2.06984	0.000553861
A_01_P017254	LOC722308	TNFAIP3-interacting protein 2-like	2.0682	0.00595325
A_01_P007596	PNP	purine nucleoside phosphorylase	2.06779	0.000802014
A_01_P019384	LOC100428624	hypothetical protein LOC100428624	2.06664	0.000601936
A_01_P013907	TRMU	tRNA 5-methylaminomethyl-2-thiouridylate methyltransferase	2.06622	0.000331152
A_01_P010768	EHD4	EH-domain containing 4	2.06598	0.00287628
A_01_P003415	HCCS	holocytochrome c synthase (cytochrome c heme-lyase)	2.06452	0.000397758
A_01_P009908	LOC100429448	hypothetical	2.06302	0.00298179
A_01_P003640	LOC700114	hypothetical LOC700114	2.06238	0.000288041
A_01_P009727	SAT1	diamine acetyltransferase 1-like	2.06237	0.000561969
A_01_P004767	ZMYND15	zinc finger, MYND-type containing 15	2.06167	0.00954082
A_01_P013732	CORO1C	coronin, actin binding protein, 1C	2.06058	0.00256905
A_01_P010207	LOC702779	cytoskeleton-associated protein 4-like	2.05977	0.00335117
A_01_P013136	EPHB3	EPH receptor B3	2.05612	0.000378811
A_01_P002673	LOC715300	zinc finger protein 197-like	2.05596	0.00201494
A_01_P006196	LOC708451	collagen alpha-1(XXVII) chain-like	2.0546	0.00801342
A_01_P019283	LOC709608	AT-rich interactive domain-containing protein 5A-like	2.04935	0.000355043
A_01_P000149	MLH3	mutL homolog 3	2.04749	0.00358251
A_01_P008890	P2RY11	purinergic receptor P2Y, G-protein coupled, 11	2.0471	0.00027173
A_01_P017412	BPIFB2	BPI fold containing family B, member 2	2.04634	0.000683056
A_01_P002884	APOBEC3C	apolipoprotein B mRNA editing enzyme, catalytic polypeptide-like 3C	2.04612	0.000822234
A_01_P007519	LOC719049	testis anion transporter 1-like	2.04261	0.00280534
A_01_P013867	STAT1	signal transducer and activator of transcription 1, 91kDa	2.04217	0.00877067
A_01_P001406	LOC718457	FXYD domain-containing ion transport regulator 7-like	2.04014	0.00337489
A_01_P014864	ZAK	mitogen-activated protein kinase kinase kinase MLT-like	2.03749	0.00674759
A_01_P002126	LOC698345	v-type proton ATPase subunit d 1-like	2.03618	0.00149718
A_01_P005700	JUNB	jun B proto-oncogene	2.03616	0.000386286
A_01_P002039	TSPO2	translocator protein 2	2.03535	0.00179282
A_01_P000331	TRAF1	TNF receptor-associated factor 1	2.03439	0.00718137
A_01_P006921	ZCSL2	DPH3 homolog	2.03243	0.00201494
A_01_P010915	CHRNB2	cholinergic receptor, nicotinic, beta 2 (neuronal)	2.03225	0.00212655
A_01_P009551	LOC701024	aldehyde oxidase-like	2.03167	0.00196022
A_01_P008120	LOC100426671	hypothetical LOC100426671	2.03164	0.00983693
A_01_P002049	DGKB	diacylglycerol kinase, beta 90kDa	2.03107	0.000331152
A_01_P017184	XPO7	exportin-7	2.02888	0.000759204
A_01_P000912	DPF1	D4, zinc and double PHD fingers family 1 (	2.02852	9.27482e-05
A_01_P002487	MTCH2	mitochondrial carrier homolog 2-like	2.02667	0.00144931
A_01_P016044	OR2H2	olfactory receptor, family 2, subfamily H, member 2	2.02655	0.00538924
A_01_P015018	DAB2	disabled homolog 2, mitogen-responsive phosphoprotein (Drosophila)	2.02543	0.00921474
A_01_P015629	LOC717916	homeobox protein BarH-like 1-like	2.02378	0.00357524
A_01_P008182	KIF2C	kinesin family member 2C	2.02137	0.000117248
A_01_P004827	LOC100428619	MARCKS-related protein-like	2.01973	0.000228116
A_01_P020054	LPO	lactoperoxidase	2.01786	0.000887759
A_01_P004246	FFAR1	free fatty acid receptor 1	2.01674	0.000943408
A_01_P016886	PFN1	profilin 1	2.01529	0.00164859
A_01_P014464	EPS8L1	EPS8-like 1	2.015	0.0057446
A_01_P016180	GDI1	GDP dissociation inhibitor 1	2.01374	0.00398166
A_01_P011226	MSC	musculin	2.01301	0.000253484
A_01_P001108	TFRC	transferrin receptor (p90, CD71)	2.0123	0.00540499
A_01_P005802	LOC699916	protein dachsous-like	2.01153	0.00921002
A_01_P008004	FOLR1	folate receptor 1 (adult)	2.01034	0.000805322
A_01_P019331	ETV5	ets variant 5	2.00881	0.000298081
A_01_P013127	HSD17B14	hydroxysteroid (17-beta) dehydrogenase 14	2.00669	0.00973114
A_01_P015593	ITIH1	inter-alpha (globulin) inhibitor H1	2.00599	0.000644853
A_01_P009261	EIF4A1	eukaryotic translation initiation factor 4A1	2.00463	0.000139641
A_01_P015306	INPP4B	inositol polyphosphate-4-phosphatase, type II, 105kDa	2.00345	0.00536952
A_01_P014509	APOB48R	apolipoprotein B48 receptor	2.00235	0.000673787
A_01_P012097	NEU1	sialidase 1 (lysosomal sialidase)	2.00035	0.0015036
A_01_P012554	LOC735307	chorionic somatomammotropin-1	-2.00108	0.000745007
A_01_P003642	STIM1	stromal interaction molecule 1	-2.00153	0.000369549
A_01_P013310	WDR41	WD repeat domain 41	-2.00239	0.00583132
A_01_P018977	FGD3	FYVE, RhoGEF and PH domain containing 3	-2.00316	0.000282374
A_01_P002159	GRAP	GRB2-related adaptor protein	-2.00391	0.000393452
A_01_P007410	CATSPER2	cation channel, sperm associated 2	-2.00683	0.00370225
A_01_P000204	TBL1XR1	transducin (beta)-like 1 X-linked receptor 1	-2.01065	0.00111893
A_01_P019073	ST7L	suppression of tumorigenicity 7 like	-2.01398	0.000184951
A_01_P001063	PHLPP1	PH domain and leucine rich repeat protein phosphatase 1	-2.01404	0.00205949
A_01_P006455	AKNA	AT-hook transcription factor	-2.0153	0.00145526
A_01_P000532	LOC711567	WW domain-containing transcription regulator protein 1-like	-2.01532	0.00186197
A_01_P018256	PRPF8	PRP8 pre-mRNA processing factor 8 homolog (S. cerevisiae)	-2.01554	0.000323565
A_01_P005410	LOC713981	UPF0705 protein C11orf49 homolog	-2.01598	0.00152147
A_01_P014592	PHF20L1	PHD finger protein 20-like 1	-2.01657	0.00497567
A_01_P008245	KCNA2	potassium voltage-gated channel, shaker-related subfamily, member 2	-2.01671	0.00134318
A_01_P007224	POGLUT1	protein O-glucosyltransferase 1	-2.01728	0.00438586
A_01_P005715	CLCN5	chloride channel 5	-2.01938	5.337e-05
A_01_P019042	OTUD7B	OTU domain containing 7B	-2.01961	0.00502806
A_01_P005748	MRPS6	mitochondrial ribosomal protein S6	-2.01993	0.000162305
A_01_P002519	RBFOX2	RNA binding protein, fox-1 homolog (C. elegans) 2	-2.02004	0.00224542
A_01_P000604	CXCR6	chemokine (C-X-C motif) receptor 6	-2.02123	0.00604701
A_01_P012772	LOC100427527	hypothetical protein LOC100427527	-2.02363	0.00235272
A_01_P006733	EEPD1	endonuclease/exonuclease/phosphatase family domain containing 1	-2.02562	0.00826232
A_01_P000756	POGLUT1	protein O-glucosyltransferase 1	-2.02696	0.00631661
A_01_P002623	LOC716681	calponin-1-like	-2.02756	0.00148291
A_01_P016455	ANAPC1	anaphase promoting complex subunit 1	-2.02808	0.00225644
A_01_P011524	PAK3	p21 protein (Cdc42/Rac)-activated kinase 3	-2.02862	0.00813287
A_01_P012797	PDS5B	PDS5, regulator of cohesion maintenance, homolog B (S. cerevisiae)	-2.0289	0.00247961
A_01_P011240	TRIM27	tripartite motif containing 27	-2.02902	0.000448074
A_01_P011755	MGMT	O-6-methylguanine-DNA methyltransferase	-2.02948	0.00883993
A_01_P019610	SUCLG2	succinate-CoA ligase, GDP-forming, beta subunit	-2.02985	0.00183211
A_01_P011039	INO80D	INO80 complex subunit D	-2.03233	0.000476914
A_01_P011632	PAX5	paired box 5	-2.03326	0.00702061
A_01_P018003	AGPS	alkyldihydroxyacetonephosphate synthase, peroxisomal-like	-2.03447	0.00255186
A_01_P000942	DIDO1	death inducer-obliterator 1	-2.03458	0.000582833
A_01_P015048	LOC712303	uncharacterized protein KIAA1107-like	-2.03574	0.000178398
A_01_P003186	ZNF48	uncharacterized protein C9orf40-like	-2.03613	0.00027173
A_01_P009953	HERC1	hect (homologous to the E6-AP (UBE3A) carboxyl terminus) domain and RCC1 (CHC1)-like domain (RLD) 1	-2.0366	0.00718712
A_01_P016184	ZNF329	zinc finger protein 329	-2.03693	6.83881e-05
A_01_P011148	LOC707640	e3 ubiquitin-protein ligase Itchy homolog	-2.03749	0.00213022
A_01_P018999	TMPRSS13	transmembrane protease, serine 13	-2.03752	0.000232997
A_01_P014667	C14orf153	apoptogenic 1	-2.03904	0.000656772
A_01_P000669	LOC717530	solute carrier family 22 member 12-like	-2.03937	0.0050745
A_01_P005300	LOC694431	WD repeat-containing protein C2orf86-like	-2.03948	0.00144931
A_01_P018400	DIP2B	DIP2 disco-interacting protein 2 homolog B (Drosophila)	-2.03977	0.000178718
A_01_P001115	BTRC	beta-transducin repeat containing	-2.04077	0.000976415
A_01_P003194	DNAL1	dynein, axonemal, light chain 1	-2.04366	0.00185284
A_01_P011399	CCDC91	coiled-coil domain containing 91	-2.04453	0.00228203
A_01_P019385	LOC699642	histone deacetylase 8-like	-2.04457	0.00446107
A_01_P014865	DNAJC7	DnaJ (Hsp40) homolog, subfamily C, member 7	-2.04567	0.00973412
A_01_P003588	LOC716718	putative ubiquitin carboxyl-terminal hydrolase 50-like	-2.04748	0.00025367
A_01_P011231	LASS6	ceramide synthase 6	-2.04751	0.00360274
A_01_P003471	MTRF1	mitochondrial translational release factor 1	-2.04797	0.000169638
A_01_P018854	SLC24A5	solute carrier family 24, member 5	-2.04843	0.00977658
A_01_P006753	SHFM1	split hand/foot malformation (ectrodactyly) type 1	-2.04904	0.000862224
A_01_P014288	ZNF195	zinc finger protein 195	-2.05002	0.00221603
A_01_P010644	CARD11	caspase recruitment domain family, member 11	-2.05046	0.00132652
A_01_P002979	DUSP22	dual specificity phosphatase 22	-2.05078	0.00322057
A_01_P019202	LOC712792	growth/differentiation factor 9-like	-2.0508	0.00166039
A_01_P007365	ZNF431	zinc finger protein 431	-2.05265	0.00858183
A_01_P018531	RCBTB2	regulator of chromosome condensation (RCC1) and BTB (POZ) domain containing protein 2	-2.05285	0.000212178
A_01_P018589	PPP3CA	protein phosphatase 3, catalytic subunit, alpha isozyme	-2.05314	0.00681227
A_01_P009439	PRKCQ	protein kinase C, theta	-2.05351	0.00284561
A_01_P010511	LOC701067	AP2-associated protein kinase 1-like	-2.0539	0.00377287
A_01_P010478	TNIK	TRAF2 and NCK interacting kinase	-2.05468	0.000925567
A_01_P002899	PIK3CD	phosphoinositide-3-kinase, catalytic, delta polypeptide	-2.05504	0.00332344
A_01_P008052	MKLN1	muskelin 1, intracellular mediator containing kelch motifs	-2.05562	0.00699876
A_01_P008424	LOC699403	serine/threonine-protein phosphatase 4 regulatory subunit 1-like	-2.05598	0.00201363
A_01_P010216	FBXL14	F-box and leucine-rich repeat protein 14	-2.05669	0.00269396
A_01_P003656	ZNF544	zinc finger protein 544	-2.05723	0.00309504
A_01_P012585	DHX57	DEAH (Asp-Glu-Ala-Asp/His) box polypeptide 57	-2.0577	0.00175021
A_01_P001413	LOC710449	zinc finger protein 680-like	-2.05792	0.00186757
A_01_P009661	NCOA2	nuclear receptor coactivator 2	-2.05795	0.000248738
A_01_P010625	EIF2C4	eukaryotic translation initiation factor 2C, 4	-2.05812	0.00165522
A_01_P016416	ACOT4	acyl-CoA thioesterase 4	-2.0582	0.000947855
A_01_P016578	MCC	mutated in colorectal cancers	-2.05961	0.00234166
A_01_P008061	GPR34	G protein-coupled receptor 34	-2.0621	0.00674759
A_01_P003778	LOC695722	polycomb protein SCMH1-like	-2.06235	0.000550163
A_01_P004993	PCF11	pre-mRNA cleavage complex 2 protein Pcf11-like	-2.06345	0.00234166
A_01_P001198	TMEM39A	transmembrane protein 39A	-2.06419	0.000513248
A_01_P014896	MAP3K9	mitogen-activated protein kinase kinase kinase 9	-2.06454	0.000351934
A_01_P013115	ZNF638	zinc finger protein 638	-2.067	0.00160693
A_01_P012428	TTC15	tetratricopeptide repeat domain 15	-2.06719	0.000113112
A_01_P018032	LOC705519	transcriptional activator protein Pur-beta-like	-2.06731	0.00488391
A_01_P008247	EXOC5	exocyst complex component 5	-2.06828	0.00490562
A_01_P010996	IQGAP2	ras GTPase-activating-like protein IQGAP2-like	-2.06982	0.00811395
A_01_P004536	ADD3	adducin 3 (gamma)	-2.07256	0.000393452
A_01_P012487	RSF1	remodeling and spacing factor 1	-2.07265	0.00420951
A_01_P019740	RBM4	RNA binding motif protein 4	-2.07325	0.000683117
A_01_P004055	CCDC79	coiled-coil domain containing 79	-2.07417	0.000195274
A_01_P014330	OVGP1	oviductal glycoprotein 1, 120kDa	-2.07427	0.00122192
A_01_P000366	PDZK1	PDZ domain containing 1	-2.07477	0.00611661
A_01_P015914	CDKL3	cyclin-dependent kinase-like 3	-2.07555	0.00124699
A_01_P007928	FOXP1	forkhead box P1	-2.07596	0.00263613
A_01_P000999	LOC705636	histone H2A.V-like	-2.07689	0.00132038
A_01_P004915	CUTL1	cut-like homeobox 1	-2.07728	0.00539183
A_01_P015516	ANUBL1	AN1, ubiquitin-like, homolog (Xenopus laevis)	-2.07788	0.000937395
A_01_P007870	LOC697570	putative uncharacterized protein C9orf164-like	-2.07845	0.000824965
A_01_P020096	LOC714485	s1 RNA-binding domain-containing protein 1-like	-2.07867	0.00395942
A_01_P009400	HMBOX1	homeobox containing 1	-2.07877	0.0006301
A_01_P013028	TAF1	transcription initiation factor TFIID subunit 1-like	-2.07924	0.00154276
A_01_P011442	RBM33	RNA binding motif protein 33	-2.07931	0.0053491
A_01_P019753	TMOD4	tropomodulin 4 (muscle)	-2.0796	0.000325634
A_01_P003568	AHCYL2	adenosylhomocysteinase-like 2	-2.08085	0.00134002
A_01_P018874	RBL2	retinoblastoma-like 2 (p130)	-2.0824	0.00344222
A_01_P015647	SATB1	SATB homeobox 1	-2.08543	0.000827338
A_01_P006088	PUS10	pseudouridylate synthase 10	-2.08561	0.00124217
A_01_P019669	STS	steroid sulfatase (microsomal), isozyme S	-2.08595	0.00158787
A_01_P019761	WDR67	WD repeat domain 67	-2.08631	0.00275141
A_01_P005530	HEXIM2	hexamethylene bis-acetamide inducible 2	-2.08646	0.000101399
A_01_P015050	KIAA0232	KIAA0232	-2.08652	0.000582048
A_01_P010404	UTP14C	UTP14, U3 small nucleolar ribonucleoprotein, homolog C (yeast)	-2.08686	0.00307992
A_01_P019983	LOC708973	cob(I)yrinic acid a,c-diamide adenosyltransferase, mitochondrial-like	-2.08723	0.000237251
A_01_P018263	MIR155	microRNA	-2.08725	0.00332344
A_01_P006863	CDKAL1	CDK5 regulatory subunit associated protein 1-like 1	-2.08927	3.92785e-05
A_01_P001131	LRP5	low density lipoprotein receptor-related protein 5	-2.09069	0.000397758
A_01_P000110	APBA1	amyloid beta (A4) precursor protein-binding, family A, member 1	-2.09111	0.000169638
A_01_P013635	LOC710588	inositol hexakisphosphate and diphosphoinositol-pentakisphosphate kinase 1-like	-2.09241	0.000388456
A_01_P004788	NUP107	nucleoporin 107kDa	-2.09333	0.0025919
A_01_P008760	ZNF175	zinc finger protein 175	-2.09374	0.00611661
A_01_P002283	HLF	hepatic leukemia factor	-2.0939	0.00521419
A_01_P001381	LOC717481	tRNA-splicing endonuclease subunit Sen15-like	-2.09437	0.000162305
A_01_P020026	STK10	serine/threonine kinase 10	-2.09444	0.000615504
A_01_P009255	LOC715182	pyrroline-5-carboxylate reductase 1, mitochondrial-like	-2.09533	0.000612811
A_01_P008657	LRRC6	leucine rich repeat containing 6	-2.09558	0.000161737
A_01_P007742	FYCO1	FYVE and coiled-coil domain containing 1	-2.09573	0.000615504
A_01_P007930	SFXN1	sideroflexin 1	-2.0962	0.000145083
A_01_P002379	ZHX1	zinc fingers and homeoboxes 1	-2.09828	0.000520918
A_01_P008708	LOC702401	protocadherin Fat 4-like	-2.09851	0.00195166
A_01_P018052	CHN2	chimerin (chimaerin) 2	-2.09872	0.000209547
A_01_P017238	C6orf57	chromosome 6 open reading frame 57	-2.09975	0.00195027
A_01_P013535	LOC710786	protein FAM178A-like	-2.10069	0.00293111
A_01_P007805	TCAP	titin-cap (telethonin)	-2.10118	0.00136573
A_01_P014161	PTGR2	prostaglandin reductase 2	-2.10203	0.000769293
A_01_P000170	TLR3	toll-like receptor 3	-2.1026	0.000433135
A_01_P017484	LOC717391	zinc finger protein ZXDC-like	-2.10398	0.000269421
A_01_P001611	EDC3	enhancer of mRNA decapping 3 homolog (S. cerevisiae)	-2.10426	0.000190074
A_01_P008519	CACNA2D2	voltage-dependent calcium channel subunit alpha-2/delta-2-like	-2.10469	0.00139051
A_01_P012734	LOC100427071	hypothetical LOC100427071	-2.10495	0.000248738
A_01_P010919	PPWD1	peptidylprolyl isomerase domain and WD repeat containing 1	-2.10735	0.00622272
A_01_P019588	FRAP1	FK506 binding protein 12-rapamycin associated protein 1	-2.10776	0.000553861
A_01_P009240	ALDH5A1	aldehyde dehydrogenase 5 family, member A1	-2.1092	0.00305615
A_01_P017880	PDCD4	programmed cell death 4 (neoplastic transformation inhibitor)	-2.11008	0.00180459
A_01_P004211	ZBTB40	zinc finger and BTB domain containing 40	-2.11091	0.00027173
A_01_P001084	C7H14orf143	chromosome 14 open reading frame 143 ortholog	-2.111	0.00116394
A_01_P017746	CRB1	crumbs homolog 1 (Drosophila)	-2.11164	0.00122252
A_01_P018934	LOC715182	pyrroline-5-carboxylate reductase 1, mitochondrial-like	-2.11235	0.000763538
A_01_P015359	TRO	trophinin	-2.11256	0.000125953
A_01_P015486	TRRAP	transformation/transcription domain-associated protein	-2.11257	0.000292832
A_01_P005057	LOC707779	28 kDa heat- and acid-stable phosphoprotein-like	-2.11373	0.000400714
A_01_P014973	TMEM79	transmembrane protein 79	-2.11482	0.000121935
A_01_P014732	AS3MT	arsenic (+3 oxidation state) methyltransferase	-2.11613	0.00595325
A_01_P013412	CDK6	cyclin-dependent kinase 6	-2.11665	0.00251543
A_01_P002252	TCF20	transcription factor 20	-2.11739	0.000262833
A_01_P002930	C5H4orf27	chromosome 4 open reading frame 27 ortholog	-2.11831	0.00759872
A_01_P005559	AMMECR1	Alport syndrome, mental retardation, midface hypoplasia and elliptocytosis chromosomal region 1	-2.11891	0.000502014
A_01_P008567	LOC711026	probable ATP-dependent RNA helicase DDX46-like	-2.12107	0.0046186
A_01_P006008	ASCC3	activating signal cointegrator 1 complex subunit 3	-2.12208	0.000577406
A_01_P010105	RTTN	rotatin	-2.12261	0.00581919
A_01_P002485	LOC721604	coiled-coil domain-containing protein 77-like	-2.12342	0.00043964
A_01_P019760	ELMO1	engulfment and cell motility 1	-2.12401	0.00551043
A_01_P010055	DDX17	DEAD (Asp-Glu-Ala-Asp) box polypeptide 17	-2.12609	0.00104147
A_01_P003299	FGF13	fibroblast growth factor 13	-2.1264	0.00269203
A_01_P009938	EZH1	enhancer of zeste homolog 1 (Drosophila)	-2.12666	0.000393452
A_01_P010926	CTPS2	CTP synthase II	-2.1272	0.00130144
A_01_P016803	LOC100427469	inaD-like protein-like	-2.12779	0.000178398
A_01_P018062	KDM5A	lysine (K)-specific demethylase 5A	-2.128	5.337e-05
A_01_P016114	RNF111	ring finger protein 111	-2.12931	0.00103461
A_01_P000025	C5H4orf29	chromosome 4 open reading frame 29 ortholog	-2.12956	0.00334859
A_01_P013195	LOC718015	hypothetical	-2.1296	3.56495e-05
A_01_P012319	LOC716571	neuronal acetylcholine receptor subunit alpha-3-like	-2.12979	0.00228886
A_01_P011427	CHD3	chromodomain helicase DNA binding protein 3	-2.13039	0.000656772
A_01_P003259	MADD	MAP-kinase activating death domain	-2.13165	0.00110474
A_01_P012974	LOC694145	graves disease carrier protein-like	-2.1319	0.000412992
A_01_P002523	LOC711865	serine/threonine-protein kinase ICK-like	-2.13243	0.00490843
A_01_P003907	EXOC6	exocyst complex component 6	-2.13317	0.000410783
A_01_P011821	ABLIM1	actin binding LIM protein 1	-2.13338	0.00176233
A_01_P008297	C17orf63	chromosome 17 open reading frame 63	-2.13368	0.000211069
A_01_P000985	PLOD1	procollagen-lysine 1, 2-oxoglutarate 5-dioxygenase 1	-2.13511	0.00591065
A_01_P006611	CEP19	centrosomal protein 19kDa	-2.13658	0.000973753
A_01_P007157	CLEC18A	C-type lectin domain family 18, member A	-2.13691	0.00380958
A_01_P019043	LOC714319	TRM1-like protein-like	-2.13782	0.000638153
A_01_P011709	NCEH1	neutral cholesterol ester hydrolase 1	-2.13897	0.000388456
A_01_P016372	LOC696367	chromodomain-helicase-DNA-binding protein 9-like	-2.14075	0.00237083
A_01_P011268	LOC698081	dedicator of cytokinesis protein 8-like	-2.14114	0.000162305
A_01_P019653	DOCK9	dedicator of cytokinesis 9	-2.14128	0.00575772
A_01_P011343	LOC711526	cadherin-2-like	-2.14135	0.0052713
A_01_P011828	RANBP6	RAN binding protein 6	-2.14156	0.000306498
A_01_P008498	LGALS4	lectin, galactoside-binding, soluble, 4	-2.14161	0.00478033
A_01_P011773	KIF5C	kinesin family member 5C	-2.14199	0.00663139
A_01_P002478	PHF17	PHD finger protein 17	-2.14248	0.00182889
A_01_P002233	LOC710257	AP-1 complex subunit sigma-3-like	-2.14278	0.00334922
A_01_P013601	MYCBP2	MYC binding protein 2	-2.14447	0.00383644
A_01_P011944	STIM2	stromal interaction molecule 2	-2.14459	0.00181838
A_01_P009328	LRPPRC	leucine-rich PPR-motif containing	-2.14481	0.000929587
A_01_P007378	AKT3	v-akt murine thymoma viral oncogene homolog 3	-2.14608	0.00058016
A_01_P017997	LOC100423509	hypothetical	-2.14624	0.000200163
A_01_P009890	KLHL8	kelch-like 8 (Drosophila)	-2.14632	3.64445e-05
A_01_P015441	LOC703114	zinc finger protein 2 homolog	-2.1469	0.00291273
A_01_P003813	HMHA1	histocompatibility (minor) HA-1	-2.14778	0.00079647
A_01_P000748	FBXO32	F-box protein 32	-2.14802	0.00129342
A_01_P002329	LOC707706	peroxisomal membrane protein 4-like	-2.14811	0.0086643
A_01_P011453	C5H4orf31	fibronectin type-III domain-containing protein C4orf31 homolog	-2.14823	0.00166927
A_01_P006891	NF2	neurofibromin 2 (merlin)	-2.14897	0.00042115
A_01_P020191	LOC718187	xylosyltransferase 1-like	-2.14949	0.00101413
A_01_P014551	DIS3L	DIS3 mitotic control homolog (S. cerevisiae)-like	-2.15003	0.000362771
A_01_P013893	KCNK7	potassium channel subfamily K member 7-like	-2.15052	0.000319278
A_01_P014347	LOC703637	uncharacterized protein C1orf65-like	-2.15136	0.00243459
A_01_P001571	LPHN1	latrophilin-1-like	-2.15229	0.00488391
A_01_P016588	TRIM63	tripartite motif containing 63	-2.15259	0.000884247
A_01_P003648	PHF15	PHD finger protein 15	-2.15278	0.000145017
A_01_P007581	STIL	SCL/TAL1 interrupting locus	-2.15316	0.000859355
A_01_P008642	ACVR1C	activin A receptor, type IC	-2.15338	0.0023692
A_01_P008376	NR2C2	nuclear receptor subfamily 2, group C, member 2	-2.15381	0.00027173
A_01_P002990	CARS	cysteinyl-tRNA synthetase	-2.15425	0.000561969
A_01_P006571	SIRPG	signal-regulatory protein gamma	-2.15441	0.000753943
A_01_P014248	SMC1A	structural maintenance of chromosomes 1A	-2.15522	0.00294195
A_01_P006285	CCDC14	coiled-coil domain containing 14	-2.1565	0.0021952
A_01_P013467	NUP43	nucleoporin Nup43-like	-2.15718	0.000614173
A_01_P001362	SMAD2	SMAD family member 2	-2.15743	0.000768943
A_01_P002676	ECEL1	endothelin converting enzyme-like 1	-2.15857	0.00347347
A_01_P007554	LOC722433	radial spoke head-like protein 1-like	-2.15967	0.000572558
A_01_P008180	CCT5	chaperonin containing TCP1, subunit 5 (epsilon)	-2.16031	0.00173652
A_01_P018611	LOC709699	RILP-like protein 1-like	-2.16067	0.000468598
A_01_P005282	NEK1	NIMA (never in mitosis gene a)-related kinase 1	-2.16196	0.00332089
A_01_P008256	HIVEP2	human immunodeficiency virus type I enhancer binding protein 2	-2.16307	0.000283723
A_01_P012437	FEZ1	fasciculation and elongation protein zeta 1 (zygin I)	-2.16328	0.000590492
A_01_P003387	DEM1	defects in morphology 1 homolog (S. cerevisiae)	-2.16359	0.000790348
A_01_P012514	MYST4	K(lysine) acetyltransferase 6B	-2.16427	0.000319278
A_01_P016163	TRO	trophinin	-2.16567	8.30078e-05
A_01_P002703	LOC708735	muscleblind-like protein 1-like	-2.16626	0.000925567
A_01_P006947	VAPB	VAMP (vesicle-associated membrane protein)-associated protein B and C	-2.16638	0.00149175
A_01_P016111	FBXO22	F-box protein 22	-2.16651	0.00365112
A_01_P012070	NCOA6	nuclear receptor coactivator 6	-2.16689	0.000368955
A_01_P007998	SUFU	suppressor of fused homolog (Drosophila)	-2.16894	0.00181132
A_01_P004249	C14H11orf30	chromosome 11 open reading frame 30 ortholog	-2.16913	0.000190074
A_01_P016226	KIF16B	kinesin family member 16B	-2.1692	0.000527176
A_01_P011335	CLYBL	citrate lyase beta like	-2.17028	0.00430487
A_01_P020025	CCDC136	coiled-coil domain containing 136	-2.17043	0.00543054
A_01_P017783	RABGAP1L	rab GTPase-activating protein 1-like	-2.17048	0.00169944
A_01_P014136	CASD1	CAS1 domain containing 1	-2.1714	0.000619855
A_01_P019248	LOC716418	acyl-CoA-binding domain-containing protein 6-like	-2.17166	0.000579336
A_01_P007253	BTNL8	butyrophilin-like 8	-2.17167	0.00236395
A_01_P008713	GNB1L	guanine nucleotide binding protein (G protein), beta polypeptide 1-like	-2.17261	7.70795e-05
A_01_P019338	ZNF445	zinc finger protein 445	-2.17336	0.00486858
A_01_P014353	LRRC20	leucine rich repeat containing 20	-2.17365	0.0066967
A_01_P017757	ZNF135	zinc finger protein 135	-2.17401	0.000943408
A_01_P013818	SVOPL	SVOP-like	-2.17706	0.00704116
A_01_P016660	NOC3L	nucleolar complex associated 3 homolog (S. cerevisiae)	-2.17718	0.00627559
A_01_P017426	RAD54B	RAD54 homolog B (S. cerevisiae)	-2.17769	0.00241285
A_01_P013662	CBX7	chromobox homolog 7	-2.18024	0.00777043
A_01_P006793	LOC715300	zinc finger protein 197-like	-2.18074	0.000342801
A_01_P008892	SALL2	sal-like 2 (Drosophila)	-2.18184	0.000383029
A_01_P019529	ZC3H14	zinc finger CCCH-type containing 14	-2.18411	0.00334922
A_01_P011564	DCHS1	dachsous 1 (Drosophila)	-2.18439	0.000447027
A_01_P002394	ZZEF1	zinc finger, ZZ-type with EF-hand domain 1	-2.18476	0.000482991
A_01_P017802	ARL4C	ADP-ribosylation factor-like 4C	-2.18489	0.000691447
A_01_P001212	LIN54	lin-54 homolog (C. elegans)	-2.18808	0.000859355
A_01_P013894	SLC46A3	solute carrier family 46, member 3	-2.18914	0.000884247
A_01_P004269	RBM33	RNA binding motif protein 33	-2.19089	0.00157164
A_01_P006730	ZNF114	zinc finger protein 114	-2.1917	0.000281506
A_01_P010607	AARS	alanyl-tRNA synthetase, cytoplasmic-like	-2.19262	6.68281e-05
A_01_P013073	LOC710234	transcription factor 7-like	-2.19282	0.00522815
A_01_P012199	PON3	paraoxonase 3	-2.19311	5.57103e-05
A_01_P013142	HS3ST3B1	heparan sulfate (glucosamine) 3-O-sulfotransferase 3B1	-2.19528	0.00120696
A_01_P002701	ZNF226	zinc finger protein 226	-2.19551	0.00536959
A_01_P002628	LOC711459	probable G-protein coupled receptor 114-like	-2.2002	0.00319497
A_01_P006623	ZNF169	zinc finger protein 169	-2.20088	0.00017783
A_01_P008254	EPB41L1	erythrocyte membrane protein band 4.1-like 1	-2.20119	0.0011761
A_01_P013151	LOC702855	caiB/baiF CoA-transferase family protein C7orf10-like	-2.20131	0.000257402
A_01_P006331	GFM2	G elongation factor, mitochondrial 2	-2.2019	0.00229022
A_01_P012874	PRDM15	PR domain containing 15	-2.20263	0.000392889
A_01_P017749	LOC700766	UPF0493 protein KIAA1632-like	-2.20307	0.00995171
A_01_P012909	LOC709915	protein FAM122A-like	-2.20322	0.00403847
A_01_P006852	PCDHB7	protocadherin beta 7	-2.20332	5.44784e-05
A_01_P006002	SMARCAD1	SWI/SNF-related, matrix-associated actin-dependent regulator of chromatin, subfamily a 1	-2.20409	0.00134002
A_01_P011418	LOC713094	SH3 domain-containing protein C1orf113 homolog	-2.20535	0.00234366
A_01_P011672	TSHZ1	teashirt zinc finger homeobox 1	-2.20682	0.00057469
A_01_P001294	LOC699118	dnaJ homolog subfamily C member 21-like	-2.20805	0.00663368
A_01_P001672	EPN2	epsin 2	-2.21132	0.00507896
A_01_P000635	KDM4C	lysine (K)-specific demethylase 4C	-2.214	0.00123326
A_01_P008776	ACSS1	acyl-CoA synthetase short-chain family member 1	-2.21582	0.000792532
A_01_P015810	LOC701067	AP2-associated protein kinase 1-like	-2.21603	0.00623097
A_01_P014218	RFX7	regulatory factor X, 7	-2.21657	0.000157721
A_01_P011532	SOCS5	suppressor of cytokine signaling 5	-2.21664	0.000103181
A_01_P018867	LOC713846	cyclin-dependent kinase-like 4-like	-2.21839	0.000973753
A_01_P011206	TLN2	talin 2	-2.21955	0.000655308
A_01_P009523	NSD1	nuclear receptor binding SET domain protein 1	-2.22173	0.000527699
A_01_P015161	LOC702401	protocadherin Fat 4-like	-2.2228	0.00153361
A_01_P008609	LOC712984	poly(A)-specific ribonuclease PARN-like	-2.22485	0.00451429
A_01_P010367	CTNNAL1	catenin (cadherin-associated protein), alpha-like 1	-2.22679	0.00875747
A_01_P020183	NUDT13	nudix (nucleoside diphosphate linked moiety X)-type motif 13	-2.22976	0.000728016
A_01_P006988	LOC710882	protein FAM73A-like	-2.23083	0.00207187
A_01_P018796	RABGAP1L	rab GTPase-activating protein 1-like	-2.2318	0.00735333
A_01_P017355	ALDH3A1	aldehyde dehydrogenase 3 family, member A1	-2.23298	0.00605541
A_01_P009011	LOC694472	H(+)/Cl(-) exchange transporter 3-like	-2.23302	0.000515308
A_01_P006874	GPR174	G protein-coupled receptor 174	-2.2337	0.00414886
A_01_P000993	LOC717901	mitochondrial Rho GTPase 1-like	-2.23477	0.00251123
A_01_P014949	LOC719766	limb region 1 protein homolog	-2.23559	0.000513046
A_01_P009026	LOC712230	myosin-7B-like	-2.23563	0.000313325
A_01_P015129	NEDD4	neural precursor cell expressed, developmentally down-regulated 4	-2.23566	0.000605667
A_01_P002184	WDR33	WD repeat domain 33	-2.23692	0.00134002
A_01_P016215	ACER3	alkaline ceramidase 3	-2.23998	0.000316799
A_01_P002367	ZCCHC14	zinc finger, CCHC domain containing 14	-2.24441	0.00187824
A_01_P019268	ENOX2	ecto-NOX disulfide-thiol exchanger 2	-2.24485	0.00279268
A_01_P005070	LOC713877	hypothetical	-2.24587	0.00224637
A_01_P008786	LOC718569	uncharacterized protein C1orf189-like	-2.24689	0.00188945
A_01_P010765	ZNF146	zinc finger protein 146	-2.24807	0.000212444
A_01_P018335	LOC693952	dnaJ homolog subfamily C member 18-like	-2.24839	0.00215372
A_01_P019114	C15H9orf41	chromosome 9 open reading frame 41 ortholog	-2.2486	8.17376e-05
A_01_P005564	LOC698907	putative zinc finger protein 724-like	-2.25021	0.000760754
A_01_P005387	DISP1	dispatched homolog 1 (Drosophila)	-2.25161	0.00042115
A_01_P009127	SYNE1	spectrin repeat containing, nuclear envelope 1	-2.25334	0.00193256
A_01_P000432	LOC715029	golgi membrane protein 1-like	-2.25362	0.000444418
A_01_P001009	KBTBD3	kelch repeat and BTB (POZ) domain containing 3	-2.25924	0.00054383
A_01_P013388	POLR3B	polymerase (RNA) III (DNA directed) polypeptide B	-2.26138	0.000369785
A_01_P014409	LOC717072	tripartite motif-containing protein 44-like	-2.26232	0.00203172
A_01_P013831	PMS1	PMS1 postmeiotic segregation increased 1 (S. cerevisiae)	-2.26233	0.0021664
A_01_P011350	CHIC1	cysteine-rich hydrophobic domain 1	-2.26334	0.00124217
A_01_P003657	DENND1B	DENN/MADD domain containing 1B	-2.26381	0.00423113
A_01_P000474	NUAK1	NUAK family, SNF1-like kinase, 1	-2.26504	0.00171366
A_01_P018728	ALMS1	Alstrom syndrome 1	-2.26614	0.00328111
A_01_P005581	LOC100425608	hypothetical	-2.26618	0.00124217
A_01_P007830	ALKBH8	alkB, alkylation repair homolog 8 (E. coli)	-2.26635	0.000181986
A_01_P012617	ASXL2	additional sex combs like 2 (Drosophila)	-2.26663	0.000731847
A_01_P003885	ZNF454	zinc finger protein 454	-2.26811	0.000336349
A_01_P016851	GPATCH8	G patch domain containing 8	-2.26888	9.42362e-05
A_01_P015157	SH3GL2	SH3-domain GRB2-like 2	-2.26901	0.00308007
A_01_P018404	BACH2	BTB and CNC homology 1, basic leucine zipper transcription factor 2	-2.26933	0.00246462
A_01_P018674	FCMD	fukutin	-2.27246	0.00288149
A_01_P005985	LOC705633	protein NLRC3-like	-2.27648	0.000634027
A_01_P003274	IKZF1	DNA-binding protein Ikaros-like	-2.27674	0.00182889
A_01_P012861	LARP1B	La ribonucleoprotein domain family, member 1B	-2.27732	0.000892073
A_01_P000030	LRIG1	leucine-rich repeats and immunoglobulin-like domains 1	-2.27957	0.00529916
A_01_P012139	RASSF5	Ras association (RalGDS/AF-6) domain family member 5	-2.2796	0.000140369
A_01_P000379	TRIM37	tripartite motif containing 37	-2.27993	0.00772546
A_01_P007580	FZR1	fizzy/cell division cycle 20 related 1 (Drosophila)	-2.28009	0.000414934
A_01_P000103	LOC706444	EF-hand domain-containing protein ENSP00000381169-like	-2.2832	0.00511905
A_01_P008232	SLC16A2	solute carrier family 16, member 2 (monocarboxylic acid transporter 8)	-2.28442	0.000154836
A_01_P000169	HSPB2	heat shock 27kDa protein 2	-2.2856	0.00235908
A_01_P012810	LOC700539	igGFc-binding protein-like	-2.28608	0.000140369
A_01_P005228	ZNF280B	zinc finger protein 280B	-2.287	0.00628973
A_01_P014618	LOC695905	transposon-derived Buster3 transposase-like	-2.28981	0.000350539
A_01_P003375	LOC722710	zinc finger protein 845-like	-2.29118	0.000892073
A_01_P017227	LIS1	platelet activating factor acetylhydrolase 45 kDa subunit brain isoform	-2.29163	0.00181295
A_01_P006421	GOLGA3	golgin A3	-2.2917	0.000752726
A_01_P002534	ATRX	alpha thalassemia/mental retardation syndrome X-linked	-2.29242	0.00173652
A_01_P010852	AP4E1	AP-4 complex subunit epsilon-1-like	-2.29243	0.000141877
A_01_P002993	DTNB	dystrobrevin, beta	-2.29303	0.000189625
A_01_P020001	ZNF280D	zinc finger protein 280D	-2.29775	0.00134002
A_01_P012476	LOC706154	FAST kinase domain-containing protein 1-like	-2.29797	0.000613566
A_01_P006258	FYN	FYN oncogene related to SRC, FGR, YES	-2.2981	0.000178718
A_01_P015078	DCAF16	DDB1 and CUL4 associated factor 16	-2.299	0.00122134
A_01_P019154	LOC705065	ras-associated and pleckstrin homology domains-containing protein 1-like	-2.29901	0.00188704
A_01_P004675	C3orf75	chromosome 3 open reading frame 75	-2.29976	0.00271209
A_01_P015541	LOC700888	constitutive coactivator of PPAR-gamma-like protein 2-like	-2.30076	0.000165489
A_01_P010796	DLG5	discs, large homolog 5 (Drosophila)	-2.30148	0.000304618
A_01_P004396	AKAP9	A kinase (PRKA) anchor protein (yotiao) 9	-2.303	0.00233326
A_01_P013507	EXOC2	exocyst complex component 2	-2.30439	0.00258928
A_01_P004500	DLX4	distal-less homeobox 4	-2.30455	0.000978352
A_01_P002389	CDAN1	congenital dyserythropoietic anemia, type I	-2.3057	0.00202676
A_01_P008739	FBXO22	F-box protein 22	-2.30664	0.00234166
A_01_P005801	SYNRG	synergin, gamma	-2.30819	0.00960992
A_01_P019205	LOC707738	secreted frizzled-related protein 5-like	-2.30969	0.000410783
A_01_P015381	PCDHA7	protocadherin alpha 7	-2.30977	5.84241e-05
A_01_P017450	JUB	jub, ajuba homolog (Xenopus laevis)	-2.31252	0.00305813
A_01_P017568	LOC705269	zinc finger BED domain-containing protein 5-like	-2.31426	0.000307448
A_01_P001692	LOC703449	solute carrier family 22 member 1-like	-2.31666	0.000978352
A_01_P001732	RASSF5	Ras association (RalGDS/AF-6) domain family member 5	-2.31748	0.000169499
A_01_P007364	ABCA5	ATP-binding cassette, sub-family A (ABC1), member 5	-2.31878	0.00147498
A_01_P012015	LOC715950	protein phosphatase 1 regulatory subunit 3F-like	-2.31949	0.00165558
A_01_P014057	AGL	amylo-alpha-1, 6-glucosidase, 4-alpha-glucanotransferase	-2.31958	0.000973018
A_01_P019309	DENND1A	DENN/MADD domain containing 1A	-2.32197	0.0023696
A_01_P012189	ZNF780A	zinc finger protein 780A	-2.32292	0.00134318
A_01_P010047	LOC695639	uncharacterized protein C13orf16-like	-2.32384	0.000875675
A_01_P006542	LOC708681	uncharacterized protein C21orf63-like	-2.3248	0.00059114
A_01_P004463	MRE11A	meiotic recombination 11 homolog A	-2.32565	0.000414028
A_01_P019339	AIG1	androgen-induced 1	-2.32671	0.000336349
A_01_P007258	SYCE1	synaptonemal complex central element protein 1	-2.32706	0.00344518
A_01_P014049	UTP20	UTP20, small subunit (SSU) processome component, homolog (yeast)	-2.32781	0.000862262
A_01_P017383	LOC711575	protein THEMIS-like	-2.33155	0.00120784
A_01_P002855	LILRBA	leukocyte immunoglobulin-like receptor, subfamily B, member a	-2.33206	0.00735333
A_01_P006942	CEP104	centrosomal protein 104kDa	-2.33268	0.00140164
A_01_P019988	MLL3	myeloid/lymphoid or mixed-lineage leukemia 3	-2.33274	0.00019711
A_01_P004086	ZNF658	zinc finger protein 658	-2.3336	0.00350907
A_01_P000429	ANK2	ankyrin 2, neuronal	-2.33554	0.000376664
A_01_P008499	NEDD4L	neural precursor cell expressed, developmentally down-regulated 4-like	-2.3368	0.0023696
A_01_P005908	SLC4A4	solute carrier family 4, sodium bicarbonate cotransporter, member 4	-2.33794	0.000378899
A_01_P019933	ZNF19	zinc finger protein 19	-2.34158	0.000143449
A_01_P016278	STXBP4	syntaxin binding protein 4	-2.34207	0.000561969
A_01_P018138	C1H1orf59	chromosome 1 open reading frame 59 ortholog	-2.3443	0.00461606
A_01_P011766	WRN	Werner syndrome, RecQ helicase-like	-2.34973	0.00478033
A_01_P018005	TRAF5	TNF receptor-associated factor 5	-2.34977	0.00371509
A_01_P011028	BTNL8	butyrophilin-like 8	-2.35014	6.6819e-05
A_01_P003095	ZHX2	zinc fingers and homeoboxes 2	-2.35161	0.000644711
A_01_P016389	LOC698265	putative uncharacterized protein CXorf58-like	-2.35641	0.00128968
A_01_P013141	HS3ST3B1	heparan sulfate (glucosamine) 3-O-sulfotransferase 3B1	-2.35684	0.000821383
A_01_P019008	TBL1Y	transducin (beta)-like 1, Y-linked	-2.35794	0.000378967
A_01_P008124	AMICA1	adhesion molecule, interacts with CXADR antigen 1	-2.35894	0.000612811
A_01_P008372	LOC710076	zinc finger protein 236-like	-2.35924	0.0022451
A_01_P006317	MAGED4B	melanoma antigen family D, 4B	-2.36007	5.337e-05
A_01_P014688	XPO4	exportin 4	-2.36034	0.000720594
A_01_P004179	PDZD7	PDZ domain containing 7	-2.36179	0.00567289
A_01_P009365	CHID1	chitinase domain containing 1	-2.36205	0.00039882
A_01_P001454	LOC702076	probable proline racemase-like	-2.36234	0.000764579
A_01_P007429	GALT	galactose-1-phosphate uridylyltransferase	-2.36748	0.00742088
A_01_P010072	ZMYND8	zinc finger, MYND-type containing 8	-2.36786	0.000925567
A_01_P003567	MED14	mediator complex subunit 14	-2.36848	0.00125761
A_01_P004346	PRDM10	PR domain containing 10	-2.3689	0.000190865
A_01_P005096	SYNE1	spectrin repeat containing, nuclear envelope 1	-2.37197	0.00124217
A_01_P017187	SLC2A11	solute carrier family 2 (facilitated glucose transporter), member 11	-2.37282	0.00111062
A_01_P014901	SMAD9	SMAD family member 9	-2.37361	0.00550073
A_01_P002318	SEC16B	SEC16 homolog B (S. cerevisiae)	-2.37386	2.3681e-05
A_01_P015324	LOC710081	zinc finger protein 133-like	-2.37402	0.000411954
A_01_P019737	IFNA13	interferon, alpha 13	-2.37539	0.00154854
A_01_P009895	LOC716045	peroxisome assembly protein 12-like	-2.37704	0.00101715
A_01_P012217	LOC694910	ubiquitin-conjugating enzyme E2C-binding protein-like	-2.37781	9.15047e-05
A_01_P013113	LOC708293	probable ATP-dependent RNA helicase DDX10-like	-2.37836	0.000246468
A_01_P004688	EIF2C1	eukaryotic translation initiation factor 2C, 1	-2.37984	0.00145526
A_01_P010838	SOX6	SRY (sex determining region Y)-box 6	-2.3828	0.00273627
A_01_P001457	MLL3	myeloid/lymphoid or mixed-lineage leukemia 3	-2.38465	0.00240868
A_01_P005466	ARHGEF7	Rho guanine nucleotide exchange factor (GEF) 7	-2.38533	0.000189587
A_01_P005639	SCAPER	S-phase cyclin A-associated protein in the ER	-2.38579	0.00337617
A_01_P017205	MAN1A2	mannosidase, alpha, class 1A, member 2	-2.38592	0.00383273
A_01_P006678	ADHFE1	alcohol dehydrogenase, iron containing, 1	-2.38668	0.00407351
A_01_P019856	LOC711689	43 kDa receptor-associated protein of the synapse-like	-2.38751	0.00137197
A_01_P007691	ZNF70	zinc finger protein 70	-2.38827	0.00214523
A_01_P000365	FOXP1	forkhead box P1	-2.38907	0.00595325
A_01_P003550	GMDS	GDP-mannose 4,6-dehydratase	-2.38984	0.00132038
A_01_P018353	PATZ1	POZ (BTB) and AT hook containing zinc finger 1	-2.3906	0.000311579
A_01_P017178	LRRK1	leucine-rich repeat kinase 1	-2.39147	0.00919614
A_01_P013181	FAM172A	family with sequence similarity 172, member A	-2.39251	0.000700061
A_01_P007746	SFMBT1	Scm-like with four mbt domains 1	-2.39274	8.61334e-05
A_01_P010480	LOC704689	protein ZNF673-like	-2.39315	5.05878e-05
A_01_P015026	RAD51C	RAD51 homolog C (S. cerevisiae)	-2.39473	0.000553861
A_01_P002081	CUBN	cubilin (intrinsic factor-cobalamin receptor)	-2.39716	0.000102825
A_01_P010270	PPFIBP2	PTPRF interacting protein, binding protein 2 (liprin beta 2)	-2.39733	0.000118226
A_01_P009570	SLC9A8	solute carrier family 9 (sodium/hydrogen exchanger), member 8	-2.39741	0.000821473
A_01_P001987	ATP11A	ATPase, class VI, type 11A	-2.39778	0.00718547
A_01_P006461	IFT74	intraflagellar transport 74 homolog (Chlamydomonas)	-2.3982	0.000859355
A_01_P012403	GPR18	G protein-coupled receptor 18	-2.39847	0.00749954
A_01_P001136	TAL2	T-cell acute lymphocytic leukemia 2	-2.40178	0.00176962
A_01_P005446	ZYG11B	zyg-11 homolog B (C. elegans)	-2.40384	0.000124983
A_01_P007983	PADI4	protein-arginine deiminase type-4-like	-2.4058	0.00645499
A_01_P005553	LOC715385	diphosphoinositol polyphosphate phosphohydrolase 2-like	-2.40599	7.70078e-05
A_01_P014717	IFNA14	interferon, alpha 14	-2.40739	0.00897755
A_01_P008156	CDH26	cadherin 26	-2.40797	0.00988467
A_01_P000303	LOC100426567	zinc finger protein 271-like	-2.40823	0.000499877
A_01_P015200	MED12L	mediator complex subunit 12-like	-2.40832	0.00618639
A_01_P006115	ATP11A	ATPase, class VI, type 11A	-2.40938	0.00813287
A_01_P013666	RAD51C	RAD51 homolog C (S. cerevisiae)	-2.40984	0.000585617
A_01_P003839	C2CD2	C2 calcium-dependent domain containing 2	-2.41047	0.00473345
A_01_P008492	TBC1D10C	TBC1 domain family, member 10C	-2.41177	0.00481823
A_01_P014779	ART1	ADP-ribosyltransferase 1	-2.41185	0.00683171
A_01_P019118	PDSS2	prenyl (decaprenyl) diphosphate synthase, subunit 2	-2.41305	3.65003e-05
A_01_P017778	CYFIP2	cytoplasmic FMR1 interacting protein 2	-2.41858	0.000578155
A_01_P013830	APBA1	amyloid beta (A4) precursor protein-binding, family A, member 1	-2.41858	0.00185284
A_01_P003625	MAP3K4	mitogen-activated protein kinase kinase kinase 4	-2.4201	0.00556257
A_01_P010056	IARS	isoleucyl-tRNA synthetase	-2.42118	0.000335186
A_01_P009607	ZNF180	zinc finger protein 180	-2.42327	0.000666935
A_01_P003033	ZNF208	zinc finger protein 208	-2.42638	0.000470991
A_01_P019314	LCLAT1	lysocardiolipin acyltransferase 1	-2.42755	0.00476265
A_01_P000820	TTC21B	tetratricopeptide repeat domain 21B	-2.42814	0.000634412
A_01_P016572	ZNF407	zinc finger protein 407	-2.42955	0.00148291
A_01_P009781	PSENEN	presenilin enhancer 2 homolog (C. elegans)	-2.43029	0.00109381
A_01_P006769	TYW1	tRNA-yW synthesizing protein 1 homolog (S. cerevisiae)	-2.43213	8.19125e-05
A_01_P007841	ASB2	ankyrin repeat and SOCS box containing 2	-2.43633	0.000197737
A_01_P000082	BUB1B	budding uninhibited by benzimidazoles 1 homolog beta (yeast)	-2.43659	0.0061256
A_01_P019418	CD1C	CD1c molecule	-2.4378	0.0081588
A_01_P007618	CSE1L	CSE1 chromosome segregation 1-like (yeast)	-2.43823	0.000102825
A_01_P006724	TMCC1	transmembrane and coiled-coil domain family 1	-2.43992	0.00383503
A_01_P020115	RAPGEF6	Rap guanine nucleotide exchange factor (GEF) 6	-2.44028	0.000726314
A_01_P019308	PLXNC1	plexin C1	-2.44067	0.000195637
A_01_P015487	LMLN	leishmanolysin-like (metallopeptidase M8 family)	-2.44151	0.000681236
A_01_P015966	TRMT2B	TRM2 tRNA methyltransferase 2 homolog B (S. cerevisiae)	-2.44558	5.19915e-05
A_01_P017618	SPP1	secreted phosphoprotein 1	-2.44723	0.00837951
A_01_P013331	MAGEF1	melanoma antigen family F, 1	-2.44845	0.0069435
A_01_P014670	BRE	brain and reproductive organ-expressed (TNFRSF1A modulator)	-2.45148	0.00129375
A_01_P009900	PPEF1	protein phosphatase, EF-hand calcium binding domain 1	-2.45341	0.00752434
A_01_P012463	TET1	tet oncogene 1	-2.45609	0.000726314
A_01_P015009	LOC100425545	zinc finger protein ZFAT-like	-2.45657	0.00181761
A_01_P008666	LOC721291	telomerase-binding protein EST1A-like	-2.457	0.000288356
A_01_P012336	FLNB	filamin B, beta	-2.4574	0.00216474
A_01_P017745	ARMC8	armadillo repeat containing 8	-2.45779	0.00173652
A_01_P002001	LOC710707	interferon alpha-6-like	-2.45806	0.00569567
A_01_P019040	RAD50	RAD50 homolog (S. cerevisiae)	-2.4583	0.00352636
A_01_P007108	LOC715354	protein FAM65B-like	-2.45937	0.000398327
A_01_P000553	LOC717778	probable histone-lysine N-methyltransferase ASH1L-like	-2.45982	0.00201643
A_01_P017557	MED13L	mediator complex subunit 13-like	-2.46039	0.00117125
A_01_P016006	PITPNC1	phosphatidylinositol transfer protein, cytoplasmic 1	-2.4609	0.000144876
A_01_P001929	LOC711350	ras-specific guanine nucleotide-releasing factor 2-like	-2.46176	0.00132652
A_01_P016631	ZNF599	zinc finger protein 599	-2.46216	0.000502014
A_01_P013521	DROSHA	drosha, ribonuclease type III	-2.46344	0.000213304
A_01_P016985	LOC718651	microtubule-actin cross-linking factor 1, isoform 4-like	-2.46353	0.00388298
A_01_P012251	CEP350	centrosomal protein 350kDa	-2.46363	9.15047e-05
A_01_P006502	LOC100425987	zinc finger protein 433-like	-2.47101	0.000387128
A_01_P002758	LOC714678	outer dense fiber protein 3-like protein 2-like	-2.47156	0.00300716
A_01_P001901	LOC717484	mTERF domain-containing protein 2-like	-2.4722	0.00201494
A_01_P011557	CCL19	chemokine (C-C motif) ligand 19	-2.47273	0.00034991
A_01_P002336	WDR7	WD repeat domain 7	-2.47275	0.000362771
A_01_P016834	LIN9	lin-9 homolog (C. elegans)	-2.47282	0.000184951
A_01_P003723	LOC707785	uncharacterized protein KIAA1109-like	-2.47312	0.000731329
A_01_P012215	ZNF215	zinc finger protein 215	-2.47389	0.00464023
A_01_P001346	BCAT1	branched chain amino-acid transaminase 1, cytosolic	-2.4742	0.00331125
A_01_P016072	OGDH	oxoglutarate (alpha-ketoglutarate) dehydrogenase	-2.47667	0.000241663
A_01_P001547	FRYL	FRY-like	-2.47761	0.000666935
A_01_P008901	ZBTB37	zinc finger and BTB domain containing 37	-2.48111	0.00128658
A_01_P001132	IKZF3	IKAROS family zinc finger 3 (Aiolos)	-2.48139	0.00219961
A_01_P017866	MNT	max-binding protein MNT-like	-2.48202	0.00403681
A_01_P010522	USP49	ubiquitin specific peptidase 49	-2.48213	0.00490843
A_01_P000833	VWA5A	von Willebrand factor A domain containing 5A	-2.4832	0.00261842
A_01_P003161	ZFP14	zinc finger protein 14 homolog (mouse)	-2.48362	0.00131348
A_01_P011002	DISP1	dispatched homolog 1 (Drosophila)	-2.48397	0.000215293
A_01_P003203	NMT1	N-myristoyltransferase 1	-2.48428	0.00141255
A_01_P010334	ALS2CL	ALS2 C-terminal like	-2.48754	0.0070661
A_01_P000360	TASP1	taspase, threonine aspartase, 1	-2.488	0.000466987
A_01_P008996	TRAF3IP3	TRAF3 interacting protein 3	-2.48813	0.000496875
A_01_P009697	NCOA3	nuclear receptor coactivator 3	-2.4882	9.09667e-05
A_01_P000865	LOC698668	uncharacterized protein KIAA0240-like	-2.48952	0.000744722
A_01_P013281	ZNF605	zinc finger protein 605	-2.4897	0.00170607
A_01_P019976	KHK	ketohexokinase (fructokinase)	-2.49151	0.00488391
A_01_P019887	COX10	cytochrome c oxidase assembly protein, heme A: farnesyltransferase	-2.49221	0.000792532
A_01_P013256	ATP6V0A2	ATPase, H+ transporting, lysosomal V0 subunit a2	-2.49298	0.000175695
A_01_P007696	ISLR	immunoglobulin superfamily containing leucine-rich repeat	-2.4931	0.00565105
A_01_P002736	LOC699757	trafficking protein particle complex subunit 9-like	-2.49352	0.00219062
A_01_P002863	LOC704515	tRNA wybutosine-synthesizing protein 3 homolog	-2.49359	0.000189587
A_01_P000654	LOC714658	protein FAM184A-like	-2.4945	0.00212349
A_01_P017447	LOC701698	uncharacterized protein C5orf42-like	-2.49523	0.00657511
A_01_P000857	LOC710387	serine/threonine-protein phosphatase 2A 65 kDa regulatory subunit A beta isoform-like	-2.49649	0.00240494
A_01_P016545	STYK1	serine/threonine/tyrosine kinase 1	-2.49877	0.00779704
A_01_P007106	MUC13	mucin 13, cell surface associated	-2.49945	0.00103632
A_01_P017367	WDR4	WD repeat domain 4	-2.50195	7.60467e-05
A_01_P018697	ZNF585A	zinc finger protein 585A	-2.50319	0.000287397
A_01_P001446	TRAPPC10	trafficking protein particle complex 10	-2.50356	0.00496985
A_01_P014193	LOC719673	SH3 and multiple ankyrin repeat domains protein 1-like	-2.50589	0.00161514
A_01_P017212	ZC3H6	zinc finger CCCH-type containing 6	-2.51374	0.00526825
A_01_P015550	SPAG6	sperm associated antigen 6	-2.51479	0.00952081
A_01_P018388	TSHZ2	teashirt zinc finger homeobox 2	-2.51705	0.00492684
A_01_P012599	TMCC3	transmembrane and coiled-coil domain family 3	-2.51895	0.00660018
A_01_P017903	KCNE2	potassium voltage-gated channel, Isk-related family, member 2	-2.51919	0.000167056
A_01_P014674	NFATC3	nuclear factor of activated T-cells, cytoplasmic, calcineurin-dependent 3	-2.52072	0.00395942
A_01_P018931	ZMYND17	zinc finger, MYND-type containing 17	-2.52215	0.00918184
A_01_P002986	CTAGE5	CTAGE family, member 5	-2.52251	0.00099072
A_01_P015052	LOC712303	uncharacterized protein KIAA1107-like	-2.52296	3.33674e-05
A_01_P017207	ZFP64	zinc finger protein 64 homolog (mouse)	-2.52585	0.00018293
A_01_P013733	TUBGCP5	tubulin, gamma complex associated protein 5	-2.5266	0.000834665
A_01_P016771	TBC1D5	TBC1 domain family, member 5	-2.52754	0.000582582
A_01_P009449	PPARA	peroxisome proliferator-activated receptor alpha	-2.5302	3.56495e-05
A_01_P013698	SMAD3	SMAD family member 3	-2.53368	0.00239034
A_01_P000793	ADCK1	aarF domain containing kinase 1	-2.53812	0.000553861
A_01_P010267	PRKCH	protein kinase C, eta	-2.53824	0.00525632
A_01_P000909	ATP2B4	ATPase, Ca++ transporting, plasma membrane 4	-2.53919	0.00139868
A_01_P007383	FRMD3	FERM domain containing 3	-2.54418	0.00762446
A_01_P003612	SPICE1	spindle and centriole associated protein 1	-2.54506	0.00241979
A_01_P007327	TAB2	TGF-beta activated kinase 1/MAP3K7 binding protein 2	-2.54676	0.00447039
A_01_P015719	LOC695361	methyltransferase-like protein 8-like	-2.5471	0.00215372
A_01_P012834	LEF1	lymphoid enhancer-binding factor 1	-2.54776	0.000824965
A_01_P017225	FMO4	flavin containing monooxygenase 4	-2.55007	2.73778e-05
A_01_P008558	CD84	CD84 molecule	-2.55048	0.00188704
A_01_P004931	LOC100426385	putative uncharacterized protein C11orf55-like	-2.55061	0.000731329
A_01_P002401	KIR3DL12	killer-cell Ig-like receptor KIR3DL12	-2.55241	0.00728948
A_01_P002618	DIAPH2	diaphanous homolog 2 (Drosophila)	-2.55436	0.00751195
A_01_P002426	CHRNA10	cholinergic receptor, nicotinic, alpha 10	-2.55487	3.70161e-05
A_01_P005857	MARK3	MAP/microtubule affinity-regulating kinase 3-like	-2.55488	0.000319278
A_01_P017540	VSIG1	V-set and immunoglobulin domain containing 1	-2.55489	0.00195548
A_01_P009319	PRELID2	PRELI domain containing 2	-2.55567	0.00445189
A_01_P015692	ZNF546	zinc finger protein 546	-2.55576	0.00328111
A_01_P019875	LOC701728	periphilin-1-like	-2.55604	0.00132805
A_01_P012642	ZNF572	zinc finger protein 572	-2.5602	0.00407941
A_01_P005808	LOC100424477	hypothetical protein LOC100424477	-2.56195	0.000213304
A_01_P016954	LOC698081	dedicator of cytokinesis protein 8-like	-2.56392	0.000605667
A_01_P004200	LOC718472	2-oxoisovalerate dehydrogenase subunit beta, mitochondrial-like	-2.56403	0.00487834
A_01_P011774	KIF5C	kinesin family member 5C	-2.56719	0.00331265
A_01_P000265	DLL1	delta-like protein 1-like	-2.56736	0.000712359
A_01_P009749	SLC5A11	solute carrier family 5 (sodium/glucose cotransporter), member 11	-2.56913	0.000767277
A_01_P001577	MAP3K7	mitogen-activated protein kinase kinase kinase 7	-2.56959	0.0014563
A_01_P009563	MAD2L1	MAD2 mitotic arrest deficient-like 1 (yeast)	-2.56961	0.0049913
A_01_P017109	MAN1C1	mannosidase, alpha, class 1C, member 1	-2.57131	0.00213889
A_01_P015731	LOC696973	probable global transcription activator SNF2L2-like	-2.57135	0.000925567
A_01_P002000	TNFAIP8L3	tumor necrosis factor, alpha-induced protein 8-like 3	-2.57212	0.000213069
A_01_P015336	LOC713468	zinc finger protein 420-like	-2.57298	0.000561969
A_01_P001419	PTPN13	tyrosine-protein phosphatase non-receptor type 13-like	-2.57388	0.00539183
A_01_P001548	FRYL	FRY-like	-2.57523	0.000445281
A_01_P015041	ALKBH8	alkB, alkylation repair homolog 8 (E. coli)	-2.5768	0.000393452
A_01_P000699	VWA5A	von Willebrand factor A domain containing 5A	-2.58005	0.00156281
A_01_P003651	LOC693974	cyclin-dependent kinase-like 5-like	-2.58232	0.000121683
A_01_P001517	ZNF346	zinc finger protein 346	-2.58362	0.00114778
A_01_P004201	PSAT1	phosphoserine aminotransferase 1	-2.58662	8.05144e-05
A_01_P013958	CBR4	carbonyl reductase 4	-2.58817	0.0045281
A_01_P001945	LOC710060	sarcoma antigen 1-like	-2.58934	3.97699e-05
A_01_P016826	LOC715576	KH homology domain-containing protein 1-like	-2.59179	0.000266276
A_01_P013108	LOC702143	coiled-coil domain-containing protein 121-like	-2.59276	0.000248738
A_01_P002904	TMEM135	transmembrane protein 135	-2.59289	0.000351934
A_01_P016286	IFNA13	interferon, alpha 13	-2.59307	0.00136713
A_01_P005905	PRKY	protein kinase, Y-linked	-2.60282	0.00125761
A_01_P009759	NOL10	nucleolar protein 10	-2.608	0.00490562
A_01_P010079	MAPKAP1	mitogen-activated protein kinase associated protein 1	-2.60923	0.000140991
A_01_P002030	SLC25A12	solute carrier family 25 (mitochondrial carrier, Aralar), member 12	-2.60938	0.00134338
A_01_P005431	VGLL2	vestigial like 2 (Drosophila)	-2.61116	0.00238361
A_01_P013625	ATPBD4	ATP binding domain 4	-2.61129	0.000923531
A_01_P010310	IRAK1BP1	interleukin-1 receptor-associated kinase 1 binding protein 1	-2.61186	0.000126611
A_01_P000811	IFNA13	interferon, alpha 13	-2.6119	0.00131231
A_01_P010851	LOC714238	metal transporter CNNM2-like	-2.61337	0.000278825
A_01_P017093	LOC705778	probable Xaa-Pro aminopeptidase 3-like	-2.61373	0.00018411
A_01_P016129	GPR19	G protein-coupled receptor 19	-2.61439	0.000744722
A_01_P001440	LOC696973	probable global transcription activator SNF2L2-like	-2.6158	0.000697266
A_01_P011423	LOC711027	peroxisome proliferator-activated receptor gamma coactivator 1-beta-like	-2.61858	0.00510256
A_01_P007725	PRKX	protein kinase, X-linked	-2.61969	0.00152936
A_01_P006132	SORL1	sortilin-related receptor, L(DLR class) A repeats containing	-2.62091	0.00334859
A_01_P012824	ADORA3	adenosine A3 receptor	-2.62141	0.00239677
A_01_P004956	MAP1B	microtubule-associated protein 1B	-2.62335	0.00848239
A_01_P016279	TPH1	tryptophan hydroxylase 1	-2.62339	0.000221971
A_01_P001986	ZNF619	zinc finger protein 619	-2.62342	0.000171623
A_01_P019366	LOC100430640	hypothetical protein LOC100430640	-2.62455	0.00102434
A_01_P008382	ZSCAN12	zinc finger protein 323-like	-2.62788	2.12233e-05
A_01_P005788	MPP7	membrane protein, palmitoylated 7 (MAGUK p55 subfamily member 7)	-2.63018	0.000393452
A_01_P016117	FBXL4	F-box and leucine-rich repeat protein 4	-2.6377	0.00298863
A_01_P017937	PTPN22	protein tyrosine phosphatase, non-receptor type 22 (lymphoid)	-2.63916	0.0062244
A_01_P008532	IMPG2	interphotoreceptor matrix proteoglycan 2	-2.63927	0.00767276
A_01_P005489	TANC1	tetratricopeptide repeat, ankyrin repeat and coiled-coil containing 1	-2.64006	0.000621001
A_01_P019996	GPR180	G protein-coupled receptor 180	-2.64123	0.000901422
A_01_P006520	LOC699219	GPI ethanolamine phosphate transferase 1-like	-2.64162	0.00136928
A_01_P009572	ARHGEF7	Rho guanine nucleotide exchange factor (GEF) 7	-2.6425	0.000819712
A_01_P019307	RORA	RAR-related orphan receptor A	-2.64435	0.00216403
A_01_P008687	C20orf132	chromosome 20 open reading frame 132	-2.64451	0.000574861
A_01_P005684	LOC718529	cohesin subunit SA-1-like	-2.64525	0.000466987
A_01_P019236	LOC714810	coiled-coil domain-containing protein C6orf204-like	-2.64669	0.00025219
A_01_P017964	LOC722013	ADP-ribosylation factor-like protein 2-like	-2.64842	0.00902681
A_01_P005194	LOC722000	tristetraproline-like	-2.6488	0.000288501
A_01_P017913	LOC713415	protein FAM118A-like	-2.64949	0.00229351
A_01_P012121	TMTC2	transmembrane and tetratricopeptide repeat containing 2	-2.65178	0.000348638
A_01_P016401	OSGEPL1	O-sialoglycoprotein endopeptidase-like 1	-2.65551	0.00463541
A_01_P016190	REPS1	RALBP1 associated Eps domain containing 1	-2.65587	5.68873e-05
A_01_P000858	FAF1	Fas (TNFRSF6) associated factor 1	-2.65696	0.00224097
A_01_P000683	KLHL23	kelch-like 23 (Drosophila)	-2.65937	0.00478033
A_01_P011164	MTBP	Mdm2, transformed 3T3 cell double minute 2, p53 binding protein (mouse) binding protein, 104kDa	-2.66239	0.000424036
A_01_P016785	VASH2	vasohibin 2	-2.66337	0.00172372
A_01_P010224	ZNF41	zinc finger protein 41	-2.66455	5.19915e-05
A_01_P008675	LOC713946	sterile alpha motif domain-containing protein 13-like	-2.66479	0.000588815
A_01_P005807	DNM1L	dynamin 1-like	-2.6664	3.33674e-05
A_01_P008102	FRMD7	FERM domain containing 7	-2.66784	0.00146726
A_01_P008865	LOC100427251	G protein-coupled receptor kinase 5-like	-2.6679	0.000139641
A_01_P019200	NFATC3	nuclear factor of activated T-cells, cytoplasmic, calcineurin-dependent 3	-2.6683	0.000751294
A_01_P005820	TNFRSF17	tumor necrosis factor receptor superfamily, member 17	-2.66844	0.00114858
A_01_P000273	PDE3B	phosphodiesterase 3B, cGMP-inhibited	-2.67119	0.000145463
A_01_P011663	SRCRB4D	scavenger receptor cysteine rich domain containing, group B (4 domains)	-2.67199	0.00124014
A_01_P006430	LOC709942	tesmin-like	-2.672	0.00229022
A_01_P018787	ATG9B	ATG9 autophagy related 9 homolog B (S. cerevisiae)	-2.67302	0.00408343
A_01_P014211	THAP2	THAP domain containing, apoptosis associated protein 2	-2.67622	0.00762951
A_01_P007113	SSBP2	single-stranded DNA binding protein 2	-2.67976	0.00244715
A_01_P010194	PRIM2	primase, DNA, polypeptide 2 (58kDa)	-2.68333	0.000925567
A_01_P007182	ST8SIA1	ST8 alpha-N-acetyl-neuraminide alpha-2,8-sialyltransferase 1	-2.68356	0.00360889
A_01_P016765	BBS9	Bardet-Biedl syndrome 9	-2.68589	0.000793908
A_01_P002817	DYRK2	dual-specificity tyrosine-(Y)-phosphorylation regulated kinase 2	-2.68935	0.00128003
A_01_P002939	ZDHHC15	zinc finger, DHHC-type containing 15	-2.68946	0.000177435
A_01_P002953	TSGA10	testis specific, 10	-2.68957	0.00262707
A_01_P016297	CHN2	chimerin (chimaerin) 2	-2.69198	0.00102421
A_01_P002257	NAV2	neuron navigator 2	-2.69323	0.000444418
A_01_P003744	BTBD11	BTB (POZ) domain containing 11	-2.69559	0.00212349
A_01_P008977	TDRD6	tudor domain containing 6	-2.69812	0.00239534
A_01_P004997	CAMSAP1L1	calmodulin regulated spectrin-associated protein 1-like 1	-2.70395	0.000923423
A_01_P002093	KIT	v-kit Hardy-Zuckerman 4 feline sarcoma viral oncogene homolog	-2.70633	0.000241169
A_01_P001974	ADAM32	ADAM metallopeptidase domain 32	-2.70905	0.00125533
A_01_P000887	TBL1Y	transducin (beta)-like 1, Y-linked	-2.71014	2.1745e-05
A_01_P007196	SLC39A12	solute carrier family 39 (zinc transporter), member 12	-2.71057	0.000310921
A_01_P006074	MAPK1IP1L	mitogen-activated protein kinase 1 interacting protein 1-like	-2.71118	0.00446397
A_01_P018230	DBT	dihydrolipoamide branched chain transacylase E2	-2.71708	0.00122787
A_01_P012538	PPIL1	peptidyl-prolyl cis-trans isomerase-like 1-like	-2.7222	0.00617214
A_01_P007450	SYTL2	synaptotagmin-like 2	-2.72911	0.00122031
A_01_P005763	ARHGAP15	Rho GTPase activating protein 15	-2.7303	9.26335e-05
A_01_P014653	LOC697661	calcium/calmodulin-dependent protein kinase type 1D-like	-2.73185	0.000110799
A_01_P014137	HNRNPH1	heterogeneous nuclear ribonucleoprotein H1 (H)	-2.73574	0.000178718
A_01_P011001	DISP1	dispatched homolog 1 (Drosophila)	-2.736	0.000175178
A_01_P016623	MTMR10	myotubularin related protein 10	-2.73626	0.000561969
A_01_P007538	RPTOR	regulatory associated protein of MTOR, complex 1	-2.73799	0.000101399
A_01_P013717	LOC695067	uncharacterized protein C9orf68-like	-2.73868	0.000331152
A_01_P008019	ZNF449	zinc finger protein 449	-2.74291	0.00305615
A_01_P009685	LOC697965	transmembrane serine protease 8-like	-2.75046	0.00761613
A_01_P014940	ENTPD1	ectonucleoside triphosphate diphosphohydrolase 1	-2.75063	0.000183643
A_01_P011815	ZNF827	zinc finger protein 827	-2.75767	0.00330702
A_01_P011079	MAP2K5	mitogen-activated protein kinase kinase 5	-2.75839	0.000364625
A_01_P002087	CCR9	chemokine (C-C motif) receptor 9	-2.76185	0.00174565
A_01_P002507	MAP2K5	mitogen-activated protein kinase kinase 5	-2.762	0.000334048
A_01_P018926	ATXN1	hypothetical LOC702975	-2.76289	0.00218455
A_01_P007267	LOC707716	tetraspanin-4-like	-2.76454	0.00213773
A_01_P012673	ZNF185	zinc finger protein 185 (LIM domain)	-2.76649	0.00856461
A_01_P019617	TTC23	tetratricopeptide repeat domain 23	-2.76885	0.000719155
A_01_P008969	TTC12	tetratricopeptide repeat domain 12	-2.76999	0.000448715
A_01_P019472	LOC697661	calcium/calmodulin-dependent protein kinase type 1D-like	-2.77924	0.00118517
A_01_P002532	N4BP2	NEDD4 binding protein 2	-2.78098	0.00759155
A_01_P018090	MAML2	mastermind-like 2 (Drosophila)	-2.78226	0.000220927
A_01_P010887	CSRP2BP	CSRP2 binding protein	-2.783	0.000213507
A_01_P012047	LOC100424400	keratin, type II cytoskeletal 5-like	-2.78325	0.00311247
A_01_P009402	LOC100423536	RNA-binding protein Musashi homolog 2-like	-2.78582	3.09661e-05
A_01_P009123	OLA1	Obg-like ATPase 1	-2.786	0.00844133
A_01_P018416	MPP6	membrane protein, palmitoylated 6 (MAGUK p55 subfamily member 6)	-2.78634	0.00188704
A_01_P014975	TEX14	testis expressed 14	-2.7874	0.000215545
A_01_P014889	ZC3H13	zinc finger CCCH-type containing 13	-2.78804	0.000122583
A_01_P017851	TIGD7	tigger transposable element derived 7	-2.78886	0.00299119
A_01_P012355	MAP2K5	mitogen-activated protein kinase kinase 5	-2.78913	0.000266906
A_01_P008493	CEP44	centrosomal protein 44kDa	-2.79112	0.00314228
A_01_P016493	RAB3GAP2	RAB3 GTPase activating protein subunit 2 (non-catalytic)	-2.79339	0.00327656
A_01_P012679	LOC714992	uncharacterized protein C1orf83-like	-2.7996	0.00148291
A_01_P019358	RBL1	retinoblastoma-like 1 (p107)	-2.80022	0.00074202
A_01_P000411	PAG1	phosphoprotein associated with glycosphingolipid microdomains 1	-2.80029	0.000744722
A_01_P010907	RALGAPA1	Ral GTPase activating protein, alpha subunit 1 (catalytic)	-2.80079	0.00074794
A_01_P019831	PAG1	phosphoprotein associated with glycosphingolipid microdomains 1	-2.80427	0.000379988
A_01_P008233	SMYD3	SET and MYND domain containing 3	-2.80433	0.000767393
A_01_P002944	ZNF599	zinc finger protein 599	-2.80485	0.00037679
A_01_P001183	MAP3K5	mitogen-activated protein kinase kinase kinase 5	-2.81344	0.0027479
A_01_P006580	ZNF286A	zinc finger protein 286A	-2.81504	0.00151995
A_01_P005432	LOC711323	G-protein coupled receptor 55-like	-2.81533	0.00181761
A_01_P000539	LOC710234	transcription factor 7-like	-2.81672	0.000746415
A_01_P000465	AUTS2	autism susceptibility candidate 2	-2.82047	0.000782043
A_01_P018797	RABGAP1L	rab GTPase-activating protein 1-like	-2.82107	0.00061275
A_01_P002799	SRD5A3	steroid 5 alpha-reductase 3	-2.82293	0.00673369
A_01_P015337	LOC694909	leucine-rich repeat-containing protein 16A-like	-2.83291	2.45039e-05
A_01_P020165	ZNF382	zinc finger protein 382	-2.83404	0.00164827
A_01_P016714	TSC1	tuberous sclerosis 1	-2.83592	0.0002812
A_01_P006396	LOC697288	piggyBac transposable element-derived protein 4-like	-2.83833	0.00608711
A_01_P004100	LOC721394	SH3 domain-containing YSC84-like protein 1-like	-2.83862	0.00329148
A_01_P001315	BRPF3	bromodomain and PHD finger containing, 3	-2.83872	0.00158118
A_01_P006101	ARHGAP22	Rho GTPase activating protein 22	-2.84243	0.00983197
A_01_P013189	MCCC2	methylcrotonoyl-CoA carboxylase 2 (beta)	-2.84306	0.000228116
A_01_P014710	TXLNB	taxilin beta	-2.84485	0.000137935
A_01_P004255	PCCA	propionyl CoA carboxylase, alpha polypeptide	-2.8462	0.0014079
A_01_P006495	MBTD1	mbt domain containing 1	-2.85324	0.00298863
A_01_P000825	CRIM1	cysteine rich transmembrane BMP regulator 1 (chordin-like)	-2.85347	0.0067552
A_01_P009371	EFHA1	EF-hand domain family, member A1	-2.85995	0.000596551
A_01_P007900	ARL15	ADP-ribosylation factor-like 15	-2.86151	0.00198132
A_01_P003392	PHGDH	phosphoglycerate dehydrogenase	-2.86191	2.47058e-05
A_01_P012532	LOC100430273	putative viral protein-binding protein C1-like	-2.86289	0.00704116
A_01_P009578	C5orf48	chromosome 5 open reading frame 48	-2.86712	0.00115577
A_01_P019690	C9orf82	chromosome 9 open reading frame 82	-2.86715	0.000163537
A_01_P007116	FHIT	fragile histidine triad gene (FHIT)	-2.87103	0.000444418
A_01_P015993	HOMER2	homer homolog 2 (Drosophila)	-2.87361	0.000515308
A_01_P020137	OPRM1	opioid receptor, mu 1	-2.87659	0.00671673
A_01_P001301	ATM	ataxia telangiectasia mutated	-2.88825	0.000601936
A_01_P006976	METTL2B	methyltransferase like 2B	-2.88877	1.8865e-05
A_01_P004524	FBXO32	F-box protein 32	-2.89353	0.00166547
A_01_P011905	SLC9A9	solute carrier family 9 (sodium/hydrogen exchanger), member 9	-2.90305	0.00374842
A_01_P005072	RAI1	retinoic acid induced 1	-2.90536	0.000773254
A_01_P003722	LOC707785	uncharacterized protein KIAA1109-like	-2.90636	0.00177137
A_01_P018229	DBT	dihydrolipoamide branched chain transacylase E2	-2.90946	0.0019371
A_01_P012743	CRADD	CASP2 and RIPK1 domain containing adaptor with death domain	-2.91484	0.000176257
A_01_P017704	LOC716361	thyroid adenoma-associated protein homolog	-2.91729	0.00241551
A_01_P009430	LOC702401	protocadherin Fat 4-like	-2.92931	0.000385439
A_01_P004077	PHACTR2	phosphatase and actin regulator 2	-2.93111	0.000342801
A_01_P013191	LOC100423976	mitochondrial import receptor subunit TOM5 homolog	-2.93264	0.00103758
A_01_P012411	TOM1L1	target of myb1 (chicken)-like 1	-2.93528	0.000553414
A_01_P017280	LOC710234	transcription factor 7-like	-2.94263	0.000413773
A_01_P010729	LOC718563	UPF0492 protein C20orf94-like	-2.94539	0.00382308
A_01_P016788	ZNF26	zinc finger protein 26	-2.95016	0.00954587
A_01_P018120	NPFF	neuropeptide FF-amide peptide precursor	-2.95316	0.00306948
A_01_P012058	RAB11FIP2	RAB11 family interacting protein 2 (class I)	-2.95575	0.00427432
A_01_P003464	VPS13B	vacuolar protein sorting 13 homolog B (yeast)	-2.95705	0.00394177
A_01_P008585	C6H5orf53	igA-inducing protein homolog	-2.95749	0.000209547
A_01_P012527	TOX	thymocyte selection-associated high mobility group box	-2.95864	0.00255027
A_01_P001994	C3orf26	chromosome 3 open reading frame 26	-2.95936	0.000228116
A_01_P005308	PHLDB3	pleckstrin homology-like domain, family B, member 3	-2.96001	0.000472827
A_01_P013820	IPP	intracisternal A particle-promoted polypeptide	-2.96071	0.000549938
A_01_P015490	LOC100427470	solute carrier family 35 member E2-like	-2.96099	0.00315238
A_01_P016542	ZFP112	zinc finger protein 112 homolog (mouse)	-2.9627	0.000117246
A_01_P011384	GRSF1	G-rich RNA sequence binding factor 1	-2.96308	0.000240029
A_01_P002667	ANAPC4	anaphase promoting complex subunit 4	-2.97075	0.00187994
A_01_P004858	PPP1R12B	protein phosphatase 1, regulatory (inhibitor) subunit 12B	-2.9722	0.00899657
A_01_P001519	TMEM18	transmembrane protein 18	-2.97271	0.00463887
A_01_P002009	FARS2	phenylalanyl-tRNA synthetase 2, mitochondrial	-2.97368	0.000666935
A_01_P005936	CAMKMT	calmodulin-lysine N-methyltransferase (CAMKMT)	-2.97846	0.00357646
A_01_P000529	ART5	ADP-ribosyltransferase 5	-2.98906	0.00144931
A_01_P001957	GTF2I	general transcription factor IIi	-2.99265	0.00221084
A_01_P015620	ABAT	4-aminobutyrate aminotransferase	-2.99276	1.90464e-05
A_01_P012615	FAM78A	family with sequence similarity 78, member A	-2.99512	0.000393452
A_01_P019684	HS3ST1	heparan sulfate (glucosamine) 3-O-sulfotransferase 1	-2.99761	0.00751195
A_01_P016221	LOC696505	glycyl-tRNA synthetase-like	-3.00172	3.33674e-05
A_01_P013885	LOC100430112	PR domain zinc finger protein 16-like	-3.00571	0.0014574
A_01_P015243	ILDR1	immunoglobulin-like domain containing receptor 1	-3.00598	0.00121049
A_01_P018577	GTF2I	general transcription factor IIi	-3.01414	0.00195027
A_01_P008548	ZNF248	zinc finger protein 248	-3.01462	0.00525842
A_01_P009300	CYSLTR1	cysteinyl leukotriene receptor 1	-3.01536	9.00714e-05
A_01_P016431	LRRC1	leucine rich repeat containing 1	-3.02207	0.00113894
A_01_P008789	LOC704415	amyotrophic lateral sclerosis 2 chromosomal region candidate gene 8 protein-like	-3.0258	0.00042115
A_01_P017267	ACSBG2	acyl-CoA synthetase bubblegum family member 2	-3.0292	0.000248738
A_01_P002548	LOC698515	rhotekin-2-like	-3.03369	0.000767393
A_01_P011854	ITGA1	integrin, alpha 1	-3.03691	0.00159876
A_01_P001018	ZMAT1	zinc finger, matrin-type 1	-3.03703	0.00612758
A_01_P019290	CD96	CD96 molecule (CD96)	-3.04654	0.00252824
A_01_P000153	C11orf87	chromosome 11 open reading frame 87	-3.04893	0.00527067
A_01_P018313	MTMR12	myotubularin related protein 12	-3.0546	0.000446957
A_01_P015437	BCL11B	B-cell CLL/lymphoma 11B (zinc finger protein)	-3.06233	0.000990021
A_01_P015399	EHBP1	EH domain binding protein 1	-3.06912	0.000455022
A_01_P012785	ACACA	acetyl-CoA carboxylase alpha	-3.07409	0.000304438
A_01_P011106	VPS13D	vacuolar protein sorting 13 homolog D (S. cerevisiae)	-3.07508	0.00170003
A_01_P007194	LOC693611	zinc finger protein 729-like	-3.07938	0.00605541
A_01_P007409	CCR9	chemokine (C-C motif) receptor 9	-3.08343	8.59906e-05
A_01_P013347	LOC100429414	transient receptor potential cation channel subfamily M member 8-like	-3.09761	0.00880828
A_01_P009350	WNK3	WNK lysine deficient protein kinase 3	-3.11206	6.54357e-05
A_01_P018523	LOC718310	zinc finger protein 30-like	-3.11485	0.000386286
A_01_P017105	ZNF583	zinc finger protein 583	-3.12484	0.00539183
A_01_P013093	OMA1	OMA1 homolog, zinc metallopeptidase (S. cerevisiae)	-3.12636	0.00662175
A_01_P014719	LOC707948	seven in absentia homolog 3-like	-3.12644	0.00216652
A_01_P005770	LOC100426292	hypothetical protein LOC100426292	-3.13107	8.42665e-05
A_01_P004307	PLEKHA7	pleckstrin homology domain containing, family A member 7	-3.1315	7.6374e-05
A_01_P018541	SND1	staphylococcal nuclease and tudor domain containing 1	-3.1331	0.00583697
A_01_P007921	GPR52	G protein-coupled receptor 52	-3.13545	0.00328111
A_01_P017223	GPR15	G protein-coupled receptor 15	-3.14167	0.002035
A_01_P014556	LOC100430236	protein kinase C iota type-like	-3.14989	0.000612811
A_01_P009904	RSRC1	arginine/serine-rich coiled-coil 1	-3.15025	0.00297079
A_01_P000310	SLC37A4	solute carrier family 37 (glucose-6-phosphate transporter), member 4	-3.15275	0.0052215
A_01_P018431	LOC712498	BEN domain-containing protein 6-like	-3.15673	0.000667569
A_01_P012496	LOC721789	disco-interacting protein 2 homolog C-like	-3.15958	0.000184352
A_01_P006473	FUT10	fucosyltransferase 10 (alpha (1,3) fucosyltransferase)	-3.16184	0.000153331
A_01_P009303	LOC712426	amyloid beta A4 precursor protein-binding family A member 2-like	-3.1662	0.00354061
A_01_P013812	ANKRD44	ankyrin repeat domain 44	-3.1717	0.00981892
A_01_P000920	SLC4A9	solute carrier family 4, sodium bicarbonate cotransporter, member 9	-3.18374	0.00533294
A_01_P017415	CPA6	carboxypeptidase A6	-3.1884	0.00427432
A_01_P014371	OTOA	otoancorin	-3.19044	0.000116097
A_01_P004731	PTER	phosphotriesterase related	-3.19289	0.000197737
A_01_P013328	BRWD1	bromodomain and WD repeat domain containing 1	-3.19535	0.000720594
A_01_P006900	LOC694190	progesterone-induced-blocking factor 1-like	-3.204	3.55749e-05
A_01_P008637	LOC718372	TLD domain-containing protein KIAA1609-like	-3.20404	0.00226822
A_01_P001480	SIGLEC6	sialic acid binding Ig-like lectin 6	-3.20712	0.00299119
A_01_P001003	UFSP2	UFM1-specific peptidase 2	-3.20937	0.00396663
A_01_P015967	TAGLN3	transgelin-3-like	-3.21565	0.000613566
A_01_P007545	ZNF287	zinc finger protein 287	-3.22127	0.000145083
A_01_P012273	TSGA14	testis specific, 14	-3.22165	0.000283723
A_01_P007050	FBXL4	F-box and leucine-rich repeat protein 4	-3.22221	0.00120303
A_01_P000459	COX11	cytochrome c oxidase assembly protein	-3.22432	0.000893508
A_01_P014427	ARHGAP26	Rho GTPase activating protein 26	-3.22753	0.00027173
A_01_P018405	DOCK3	dedicator of cytokinesis 3	-3.23269	0.000541172
A_01_P002617	TTLL11	tubulin tyrosine ligase-like family, member 11	-3.23317	7.84907e-05
A_01_P006715	METTL20	methyltransferase like 20	-3.23484	0.000656772
A_01_P013811	ANKRD44	ankyrin repeat domain 44	-3.23587	0.00747106
A_01_P018140	STK38	serine/threonine kinase 38	-3.23674	0.000553861
A_01_P013500	LOC709540	carbonic anhydrase 6-like	-3.24043	7.1865e-05
A_01_P018020	ARMC2	armadillo repeat containing 2	-3.24703	0.00103461
A_01_P007630	TMEM204	transmembrane protein 204	-3.25488	1.60424e-05
A_01_P004987	PANK1	pantothenate kinase 1	-3.25731	0.000287582
A_01_P010321	PTPDC1	protein tyrosine phosphatase domain containing 1	-3.2585	0.0028186
A_01_P007936	STARD13	StAR-related lipid transfer (START) domain containing 13	-3.25934	0.0024117
A_01_P012479	SLC6A4	solute carrier family 6 (neurotransmitter transporter, serotonin), member 4	-3.25981	0.00101715
A_01_P016775	KCNQ5	potassium voltage-gated channel, KQT-like subfamily, member 5	-3.26269	0.000145463
A_01_P005480	RNF125	ring finger protein 125	-3.27307	0.00153138
A_01_P017893	LOC701688	t-lymphoma invasion and metastasis-inducing protein 2-like	-3.27597	8.21043e-05
A_01_P009832	SPATA5	spermatogenesis associated 5	-3.28794	0.00105837
A_01_P004173	SCFD2	sec1 family domain containing 2	-3.28958	8.17376e-05
A_01_P007358	SH3KBP1	SH3-domain kinase binding protein 1	-3.29155	0.00135561
A_01_P019113	EML5	echinoderm microtubule associated protein like 5	-3.2929	0.00314677
A_01_P018383	ME3	malic enzyme 3, NADP(+)-dependent, mitochondrial	-3.29302	0.00218976
A_01_P015556	C11H12orf26	chromosome 12 open reading frame 26 ortholog	-3.30322	0.000176007
A_01_P000523	LOC100428085	transcription factor AP-2-epsilon-like	-3.30952	0.0012811
A_01_P010713	PDE6H	phosphodiesterase 6H, cGMP-specific, cone, gamma	-3.31508	3.04932e-05
A_01_P015372	XKRX	XK, Kell blood group complex subunit-related, X-linked	-3.31573	0.00286325
A_01_P015156	LOC716305	alanine aminotransferase 2-like	-3.33328	0.000489711
A_01_P007357	SH3KBP1	SH3-domain kinase binding protein 1	-3.33559	0.00168374
A_01_P005049	ST6GALNAC5	ST6-N-acetylgalactosaminide alpha-2,6-sialyltransferase 5	-3.33953	3.33674e-05
A_01_P004113	PITPNC1	phosphatidylinositol transfer protein, cytoplasmic 1	-3.34505	0.000166497
A_01_P000797	LOC705278	carbonic anhydrase 5A, mitochondrial-like	-3.35257	0.000476914
A_01_P006208	LOC701067AP2	AP2-associated protein kinase 1-like	-3.3526	5.26779e-05
A_01_P004295	GPHN	gephyrin	-3.35476	0.000859355
A_01_P008082	PLCL1	phospholipase C-like 1	-3.35781	0.000119754
A_01_P015339	LOC709169	zinc finger protein 521-like	-3.37292	0.00117125
A_01_P019315	LOC100426960	hypothetical protein LOC100426960	-3.38253	6.96222e-06
A_01_P007656	CENPL	centromere protein L	-3.39181	2.62859e-05
A_01_P006065	SBF2	SET binding factor 2	-3.39694	0.000991493
A_01_P007591	LOC713786	transmembrane protein 176A-like	-3.40475	0.00281352
A_01_P001052	TTBK2	tau tubulin kinase 2	-3.41053	0.00117781
A_01_P014315	IL16	interleukin 16	-3.41349	0.000489769
A_01_P006782	ARID1B	AT rich interactive domain 1B (SWI1-like)	-3.42988	0.000504687
A_01_P006337	LOC704020	uncharacterized protein C8orf45 homolog	-3.4332	0.000875675
A_01_P000734	LOC702210	pleckstrin homology domain-containing family A member 6-like	-3.44913	0.00287628
A_01_P017614	LOC710882	FAM73A-like	-3.44919	0.00114858
A_01_P015832	LOC715597	uncharacterized protein C1orf177-like	-3.45126	0.000929587
A_01_P001609	IGF1R	insulin-like growth factor 1 receptor	-3.45207	0.000613566
A_01_P004542	FUT8	fucosyltransferase 8 (alpha (1,6) fucosyltransferase)	-3.46251	0.000369785
A_01_P018220	FSIP1	fibrous sheath interacting protein 1	-3.4632	0.000889199
A_01_P019961	WDFY3	WD repeat and FYVE domain containing 3	-3.46339	0.00193381
A_01_P002037	LOC716520	probable G-protein coupled receptor 88-like	-3.46807	0.000561969
A_01_P014716	SLC39A11	solute carrier family 39 (metal ion transporter), member 11	-3.4721	0.000392889
A_01_P011768	PDZRN3	PDZ domain containing ring finger 3	-3.47843	0.000375867
A_01_P018280	RBMS3	RNA binding motif, single stranded interacting protein 3	-3.48113	0.000344573
A_01_P013506	LOC100423920	uncharacterized protein C14orf166B-like	-3.48162	0.000799906
A_01_P004636	ESM1	endothelial cell-specific molecule 1	-3.48198	0.00331099
A_01_P005385	NPR1	atrial natriuretic peptide receptor 1-like	-3.49168	0.00605373
A_01_P009780	RAB40AL	RAB40A, member RAS oncogene family-like	-3.50287	7.48951e-05
A_01_P019872	DCAF6	DDB1 and CUL4 associated factor 6	-3.50589	0.00538924
A_01_P011346	CUL3	cullin 3	-3.50855	0.000407291
A_01_P005001	LOC705107	beta-1,3-galactosyl-O-glycosyl-glycoprotein beta-1,6-N-acetylglucosaminyltransferase 4-like	-3.51139	0.00228886
A_01_P004654	IL16	interleukin 16	-3.51742	2.54588e-05
A_01_P019549	SUPT3H	suppressor of Ty 3 homolog (S. cerevisiae)	-3.52761	0.00371623
A_01_P018438	TRIT1	tRNA isopentenyltransferase 1	-3.53013	0.000553861
A_01_P019716	TAS2R5	taste receptor, type 2, member 5	-3.53631	2.37549e-05
A_01_P019569	MTMR9	myotubularin related protein 9	-3.55378	0.00475309
A_01_P014270	CD8BP	CD8b molecule pseudogene	-3.55612	0.00129053
A_01_P005229	FBLN5	fibulin 5	-3.56232	0.000325751
A_01_P004049	PDE7B	phosphodiesterase 7B	-3.5722	0.00398869
A_01_P000070	NR3C2	nuclear receptor subfamily 3, group C, member 2	-3.59198	5.337e-05
A_01_P008275	CPNE9	copine family member IX	-3.59233	0.00192329
A_01_P018819	LOC693900	sperm-associated antigen 16 protein-like	-3.61012	0.00767276
A_01_P016036	LOC710619	GMP reductase 1-like	-3.61504	0.00100154
A_01_P017435	LOC100430470	uncharacterized protein C15orf41-like	-3.6221	0.00234166
A_01_P016896	TPK1	thiamin pyrophosphokinase 1	-3.62689	0.000673588
A_01_P015796	LOC718975	EGF-like module-containing mucin-like hormone receptor-like 3-like	-3.63215	0.000700061
A_01_P006467	GALK2	galactokinase 2	-3.64495	0.00280534
A_01_P006576	KCNJ1	potassium inwardly-rectifying channel, subfamily J, member 1	-3.64681	0.000228149
A_01_P016649	ZSCAN12	zinc finger protein 323-like	-3.64739	0.000186346
A_01_P001558	LARS	leucyl-tRNA synthetase	-3.65058	0.000362771
A_01_P019566	ZFYVE9	zinc finger, FYVE domain containing 9	-3.67099	7.60467e-05
A_01_P006823	RALGPS2	Ral GEF with PH domain and SH3 binding motif 2	-3.6822	0.00759155
A_01_P002370	ZADH2	zinc binding alcohol dehydrogenase domain containing 2	-3.68379	0.000313325
A_01_P016331	GPRIN3	GPRIN family member 3	-3.70759	0.000190865
A_01_P005655	C10H20orf117	chromosome 20 open reading frame 117 ortholog	-3.72521	0.00307891
A_01_P015357	LARGE	like-glycosyltransferase	-3.73989	0.000531726
A_01_P009705	DNHD1	dynein heavy chain domain 1	-3.75527	0.000711765
A_01_P017858	LOC100429666	hypothetical protein LOC100429666	-3.75986	0.000287582
A_01_P007525	RPH3AL	rabphilin 3A-like (without C2 domains)	-3.77895	0.00215372
A_01_P019665	CAMK4	calcium/calmodulin-dependent protein kinase IV	-3.79068	0.000387128
A_01_P008671	SNX9	sorting nexin 9	-3.80136	0.00110698
A_01_P002067	NBEA	neurobeachin-like	-3.80954	0.00842411
A_01_P006428	LOC100423488	uncharacterized protein C2orf15-like	-3.82935	0.000924327
A_01_P015454	LOC712238	zinc finger and BTB domain-containing protein 20-like	-3.83423	0.00498928
A_01_P017536	LOC712498	BEN domain-containing protein 6-like	-3.84701	0.00435017
A_01_P012688	KLF12	Kruppel-like factor 12	-3.86342	0.00649172
A_01_P020156	GPR21	G protein-coupled receptor 21	-3.86935	0.000504156
A_01_P000976	SETBP1	SET-binding protein-like	-3.87377	0.00334016
A_01_P015588	NCALD	neurocalcin delta	-3.88152	0.00158259
A_01_P019640	CDH1	cadherin-1-like	-3.89214	0.00284166
A_01_P019390	LOC695694	lethal(3)malignant brain tumor-like protein-like	-3.90377	0.000555679
A_01_P012798	SDR42E1	short chain dehydrogenase/reductase family 42E, member 1	-3.91748	0.00244715
A_01_P012008	RERE	arginine-glutamic acid dipeptide (RE) repeats	-3.92179	0.000218254
A_01_P001031	KLF12	Kruppel-like factor 12	-3.93903	0.00992058
A_01_P009486	SYNPO2L	synaptopodin 2-like	-3.95453	3.04932e-05
A_01_P001307	OR4E2	olfactory receptor, family 4, subfamily E, member 2	-3.96806	0.00134002
A_01_P014637	CCDC146	coiled-coil domain containing 146	-4.00987	0.00586189
A_01_P018802	LOC705378	spindlin-3-like	-4.01974	0.00173943
A_01_P005312	LOC718472	2-oxoisovalerate dehydrogenase subunit beta, mitochondrial-like	-4.02641	0.00150309
A_01_P012306	LOC717011	nucleotide-binding protein-like	-4.04614	0.000566882
A_01_P015702	LOC719546	uncharacterized protein C10orf92-like	-4.07622	0.000923423
A_01_P005940	LOC701919	uncharacterized protein C18orf1-like	-4.09784	0.00510311
A_01_P006956	LOC100425633	transmembrane and coiled-coil domain-containing protein 7-like	-4.11154	0.00153814
A_01_P014643	PTPN22	protein tyrosine phosphatase, non-receptor type 22 (lymphoid)	-4.14562	0.000925567
A_01_P008672	PHLDB2	pleckstrin homology-like domain, family B, member 2	-4.15902	0.00351095
A_01_P005726	LOC701067	AP2-associated protein kinase 1-like	-4.22886	0.000514319
A_01_P019438	BMPR1B	bone morphogenetic protein receptor, type IB	-4.23878	0.000430966
A_01_P006100	LOC696158	uncharacterized protein CXorf67-like	-4.24843	0.0017712
A_01_P016635	LOC713398	zinc finger protein 233-like	-4.28925	0.000288635
A_01_P013552	LOC697012	cation channel sperm-associated protein subunit beta-like	-4.31455	0.00791531
A_01_P013352	LOC716603	PX domain-containing protein C6orf145-like	-4.32958	0.00192329
A_01_P005669	PPM1L	protein phosphatase 1L-like	-4.40883	2.47058e-05
A_01_P011708	LOC100428487	EF-hand calcium-binding domain-containing protein 2-like	-4.41416	6.95017e-05
A_01_P006995	SLC7A9	solute carrier family 7, member 9	-4.41745	9.23693e-05
A_01_P000206	SUV420H1	suppressor of variegation 4-20 homolog 1 (Drosophila)	-4.43432	0.00224637
A_01_P000593	LOC715300	zinc finger protein 197-like	-4.46405	0.000246468
A_01_P000736	CDK14	cyclin-dependent kinase 14	-4.4747	0.00369049
A_01_P001741	ZNF507	zinc finger protein 507	-4.51588	0.000859355
A_01_P019960	FBXL4	F-box and leucine-rich repeat protein 4	-4.57852	0.00163356
A_01_P013617	ABCC2	ATP-binding cassette, sub-family C (CFTR/MRP), member 2	-4.58692	0.000195332
A_01_P005135	SPON1	spondin 1, extracellular matrix protein	-4.6062	4.4867e-05
A_01_P011189	MOSPD1	motile sperm domain containing 1	-4.60989	0.00113421
A_01_P005632	METTL15	methyltransferase like 15	-4.61721	0.00324306
A_01_P003912	LACE1	lactation elevated 1	-4.6232	3.09661e-05
A_01_P004613	KLHL3	kelch-like 3 (Drosophila)	-4.62551	9.00714e-05
A_01_P000995	PDE8B	phosphodiesterase 8B	-4.64449	0.00270664
A_01_P010374	COL4A4	collagen, type IV, alpha 4	-4.65362	0.00113002
A_01_P009059	INSRR	insulin receptor-related receptor	-4.68216	0.000378899
A_01_P000875	FXN	frataxin	-4.74233	0.000304454
A_01_P000835	RAD9B	RAD9 homolog B (S. pombe)	-4.75395	0.000181523
A_01_P015410	ATP6V0A4	ATPase, H+ transporting, lysosomal V0 subunit a4	-4.79737	0.00628973
A_01_P002146	TMEM155	transmembrane protein 155	-4.82459	0.000362771
A_01_P012128	HLCS	holocarboxylase synthetase (biotin-(proprionyl-CoA-carboxylase (ATP-hydrolysing)) ligase)	-4.83911	0.000489769
A_01_P003981	LOC699965	uncharacterized protein C3orf14-like	-4.88976	9.93531e-05
A_01_P016051	ALK	anaplastic lymphoma receptor tyrosine kinase	-5.11882	4.13164e-06
A_01_P006870	SLC22A23	solute carrier family 22 member 23-like	-5.17639	8.59906e-05
A_01_P010676	DENND1B	DENN/MADD domain containing 1B	-5.21576	0.0064079
A_01_P018242	ZNF208	zinc finger protein 208	-5.22168	0.0027662
A_01_P011336	OSBPL10	oxysterol binding protein-like 10	-5.2763	0.000603335
A_01_P017203	LOC100424015	microtubule-associated tumor suppressor candidate 2-like	-5.31201	0.000162305
A_01_P016308	MBD5	methyl-CpG binding domain protein 5	-5.39069	0.00109542
A_01_P009634	LOC716018	uncharacterized protein FLJ42986-like	-5.45866	0.00121049
A_01_P002744	KLHL32	kelch-like 32 (Drosophila)	-5.50413	0.00148297
A_01_P009088	IMMP2L	IMP2 inner mitochondrial membrane peptidase-like (S. cerevisiae)	-5.53397	0.00143665
A_01_P007944	ANK3	ankyrin-3-like	-5.56435	0.00262705
A_01_P013963	LOC700549	protocadherin-16-like	-5.62499	0.000184708
A_01_P005806	LOC703920	uncharacterized protein KIAA2022-like	-5.63218	0.00201643
A_01_P010971	NEK10	NIMA (never in mitosis gene a)- related kinase 10	-5.70257	0.000190865
A_01_P008326	LOC699910	protein FAM65A-like	-5.81673	5.19915e-05
A_01_P013178	EFCAB5	EF-hand calcium binding domain 5	-5.83755	6.38342e-05
A_01_P008691	LOC100427469	inaD-like protein-like	-5.95969	0.0022462
A_01_P016842	MMP23A	matrix metallopeptidase 23A (pseudogene)	-6.23992	5.68873e-05
A_01_P016241	LOC708314	histone deacetylase 9-like	-6.34538	0.00155143
A_01_P002968	LOC716443	GA-binding protein subunit beta-2-like	-6.77764	0.000629633
A_01_P017535	MYH11	myosin, heavy chain 11, smooth muscle	-7.57336	0.00228886
A_01_P000506	ZDHHC1	probable palmitoyltransferase ZDHHC1-like	-8.0259	3.09661e-05
A_01_P002573	ZC3H12B	zinc finger CCCH-type containing 12B	-8.15961	8.92393e-05
A_01_P011245	ANKRD44	ankyrin repeat domain 44	-8.50078	0.00344634
